# Supplementary material for: ANKRD1 is a mesenchymal-specific driver of cancer-associated fibroblast activation bridging androgen receptor loss to AP-1 activation
Source: Nat Commun. 2024 Feb 3;15:1038. doi: 10.1038/s41467-024-45308-w (PMC10838290; doi:10.1038/s41467-024-45308-w)
Supplement: Supplementary file 4 — Supplementary Data 1 [file 41467_2024_45308_MOESM4_ESM.xlsx]

## Sheet: TFs in CAFs
CAFs_UP		TFs_Co-TFs in CAFs_UP
SFRP2		CREB3L1
TNFSF4		ZNF486
COL11A1		THAP5
ITGA11		ZFP69B
EDIL3		SATB1
COL4A1		MEIS3
OXTR		REST
KRT19		SALL1
ANKRD1		HMG20B
KRTAP1-5		TADA2A
KIF26B		BBX
ABCC9		ETV6
INHBA		IRX3
TPD52L1		TSC22D3
ITGA8		ZNF23
NTF3		ZNF526
SLC2A1		KLF2
WNT5A		FOXD1
TENM3		GATA6
KRTAP1-1		ZNF484
EHD3		NFYC
RARRES2		HMBOX1
FAM198B		SOX13
F2RL2		HIVEP1
NXN		MGA
DMD		ZNF284
DSP		E2F3
SORT1		ZNF410
C1orf198		L3MBTL4
PLPP4		STAT4
CNN1		ETS1
TBC1D2		HMGXB3
KRTAP2-2		FLI1
KRTAP2-1		SNAI2
NEXN		TFAP2A
DNAJC6		CLOCK
SLC24A3		JUND
KCNE4		MEIS1
MIR6787		TOX2
GFRA1		NPAS1
KCNH1		MAFK
PORCN		KLF12
KRTAP2-3		ZKSCAN7
KCTD20		ZNF132
WISP1		GABPB1
B3GALT2		ZNF280B
KCNK6		KDM4A
PPME1		JMJD6
TSPAN18		H2AFY2
PHLDA2		ERCC2
EDN1		AES
ARSJ		TLE4
UCHL1		PDLIM1
NET1		RAI1
CADM1		KAT2A
CDH2		SMURF2
IGFBP7		KDM5B
AFAP1		TRIM32
MRAS		TCEAL4
AMIGO2		KCTD1
PLOD2		TDG
NUAK1		WDR61
MFAP3L		TGFB1I1
COBLL1		SMYD2
ASPN		TNIP1
CDK15		CASK
ERRFI1		ANKRD1
LIMS2		GTF2E1
TXNIP		RBPMS
SPECC1		MED27
MFAP2		DVL3
ULBP2		CITED2
CTGF		ILK
PDLIM1		CDYL2
ADAM19		PAWR
NEK7		ERN1
DCLK2		HCLS1
MOCOS		NRIP1
SCG5		PCGF5
PDGFRB		FLNA
TNFRSF21		SMURF1
BMP1		SRA1
PALLD		HSBP1
FTSJ1		TXNIP
IRX3		SSX4B
FAM155A
TAGLN
LINC00941
EPDR1
TSPAN9
CREB3L1
IER3
CADPS
TANC1
NTM
DSG2
FZD4
RNF150
ENC1
CBS
TES
SDC2
PALMD
UNC5B
SMURF2
AVEN
PRR5L
PLXDC2
TOX2
LINC00578
NRIP1
HK2
SESN2
ALPK2
GREM1
TLR4
GRIK2
SYNC
EVI2B
DUSP10
POSTN
FBN2
MIR198
WNT5B
TLE4
WDR18
TMEM117
BACE2
TCONS_00030032
ST3GAL5
GYG2
ENPEP
TRMT44
SYT15
ADAMTS2
CAPRIN2
COL4A2
PRDX6
SNORA11D
KLF2
FSTL3
CYB5R2
CCDC92
PDCD1LG2
ANO1
HNMT
RGS7
SMIM4
ETV6
MIR6848
SERINC2
SORCS2
PXDC1
ANKRD13A
JPH2
PCGF5
PAPSS2
CHST3
CDKL5
SH3RF1
THBS2
PRKG1
HACD2
COX20
ANGPT1
MGAT5
MEIS1
CAP2
BID
PAWR
ADAMTS12
IDH2
MICAL2
ARHGDIB
PRKAR2B
MIR4683
SLC20A2
SYNJ2BP
PTTG1IP
CALD1
CHIC2
MYH9
KIAA1549L
PYCR1
GCNT4
KCTD15
NRXN3
GALNT10
NR2F1-AS1
CCDC81
MMP16
WDR41
CHPF
S100A16
ZFP69B
MTMR2
SCG5
WWC3
CENPV
COMMD7
GNB5
BPGM
IMPDH1
SULF2
CCDC92
TPM2
RHOB
TIPARP
COL5A1
MRPS24
RNF180
FZD7
TMEM169
MSRB3
LAMA1
NPAS1
KRTAP4-12
TFAP2A
CD2AP
FAM60A
SERPINH1
ALDH1B1
RABGGTA
TMEM45A
LASP1
VASP
XYLT1
HMG20B
ERCC2
RNF144B
MEX3B
BCAT1
TDG
COL5A2
SCRN1
MIR1182
WDR1
APBB2
PDLIM5
TVP23C-CDRT4
NAV3
NF2
SNORA11E
GADD45A
GATA6
PTPRF
NMNAT2
IQCJ-SCHIP1
BABAM1
INPP5F
HCN2
UBL3
MIR7112
WWC2
SH2B3
FCF1
APBB1IP
RCC2
MIR3606
KRTAP9-9
SNAP23
PLCXD2
FLNA
MICALL1
RBM24
ABC7-42404400C24.1
HLA-B
CCDC152
FLI1
KCTD14
ASB1
TIAM1
PIGS
DAP
ZNF486
LIMK2
RAPH1
PFN2
KRT18
TRAF5
SNORD45C
DESI1
FIG4
TP53I13
HIBADH
DNAJB4
TCEAL6
FAM26E
CDYL2
RAI14
KDM5B
ZNHIT1
SSTR1
MGA
COG1
HMGXB3
PPFIBP2
HSPB8
CHSY3
FAT1
TGFBRAP1
NDFIP2
F2R
DNAJB6
NEDD9
SLC7A6
SLC29A3
SATB1
NMD3
UQCRC1
KLF12
MAMLD1
AK5
ACAD11
TMEM108
ARV1
CEP104
FRMD6
SALL1
FXR2
PKD2
ARHGEF2
LMO7
HIVEP1
METTL22
DLGAP4
ARHGAP31
ZNF132
NLRP10
TNFRSF19
KIAA1024
STAT4
FNDC1
TSTA3
ENTPD5
C14orf28
PQLC2L
FBXO3
RC3H2
HCLS1
TNIP1
ZSWIM6
SPOPL
DIP2C
FLNA
ITGA5
Y_RNA
APOO
TENM4
MICU3
SMIM10
ITM2C
SLC31A2
BBX
GDF15
H2AFY2
TNS1
SEC24A
ALG13
Y_RNA
LIMS1
RCC2
TMEM167A
SMURF1
ARL6IP4
CNST
SNORA5B
SPRYD3
UGCG
CARD19
ZNF280B
ZDHHC17
NAT1
AES
ADAMTS6
PRSS23
SNORD113-4
Y_RNA
ECM2
OSTM1
DCAF4
C11orf96
MDM1
NKIRAS2
GNAI2
KRTAP4-8
C2CD3
DLC1
HUNK
COL12A1
ISPD
RPL35P1
USP41
HENMT1
TSR3
NDUFA5
TGFB1I1
SENP5
FZD2
CRACR2A
PFKFB2
C1orf233
TOMM40
EDEM1
FAM225B
LATS2
UQCR10
ATP10A
SNORD126
FAAP100
SLC31A1
SORBS3
P4HA1
LINC01116
DBNDD2
Y_RNA
VLDLR
CHSY1
SGPP1
THBS1
ARHGEF28
P3H4
PRKACB
TRBJ1-4
IKBIP
GGCT
PIP4K2C
P4HA2
ARL4A
FBXL5
LIN7B
RAET1L
EIF3F
SOX13
GABPB1
ATG4D
ZNF284
GAB2
RPL23AP91
MAPRE3
HSBP1
VPS37A
FAIM
PGGT1B
KRTAP1-4
MED27
SRA1
DVL3
PPP1R37
FGF1
EIF2B4
SPATS2
DGKI
CRNDE
GPR141
NDUFA4
GOLGA5
PLA2G16
FRMD4A
HLA-G
C1orf50
CFL2
MAGI2
P3H1
GTPBP1
UBE2V2
MYDGF
AP001524.1
ACADSB
CYCS
KRTAP5-4
RNU7-1
RASGRF2
PTBP3
ZDHHC1
CALM2
NFYC
MIEF1
OTUD1
MPC2
PDCL3
CACNA2D1
ATP13A2
MRPS23
DSTN
NAA10
SSSCA1
FAM101B
CDK6
L3MBTL4
EVA1A
CLTB
BAK1
CSNK1E
DOCK1
SCG5
FAM89B
PCBP4
KDELR3
SGCE
AVL9
REST
MOSPD2
UBE2V1P11
TMEM11
URM1
PGM1
REEP3
SNX12
GALK2
TRAF7
ITGA4
CCM2
SNAI2
HAX1
VSNL1
PTS
PDP2
GSTM3
SIDT2
RAB31
MAP1S
TSPO
FAM96B
CMTM4
DZIP3
UBE2Q1
TAS2R4
WDR61
KCNG1
TRIM32
AC007041.1
ADRA2C
GCC1
OGFOD1
TJP1
NABP1
GTF2E1
ENAH
RPS27L
RAI1
SMYD2
TSC22D3
LEMD2
IFNGR2
NLRP10
MEIS3
UBALD1
CD2BP2
MIR7113
DDA1
MAGED2
TCONS_l2_00015489
COX7B
SYNGR2
ATP13A3
TMEM30C
PSTPIP2
LINC01347
POP5
FAR2
SLC35A3
SLC44A2
RABAC1
CCZ1B
PDE12
TRIM39-RPP21
KAT2A
TGFB2-AS1
PCCA
SNU13
MIR3605
COX17
SCG5
KDM4A
ATP5D
NDUFA12
PYGB
LAMTOR3P2
PPDPF
GMPR2
MAP2K3
B4GALT3
CHST15
SCARF2
MIR6733
BCAR1
RASSF3
GAPDHP45
JMJD6
HYI
TBC1D10A
CITED2
PRKD1
FAM174A
LRRC16A
ST3GAL1
SYS1-DBNDD2
PDK1
PDLIM7
MTND1P17
PPP3CC
C11orf24
PPP1R18
ADIPOR2
USB1
PIGL
PTPRK
ATP6V0B
DYNLL1P7
EIF1AD
MIR3620
MYL9
SNRPA1
TCEAL4
CERCAM
NDUFS4
EVI5
E2F3
SNTB1
WASF1
AKR1E2
MPP1
VEGFC
BOLA2
ZNF526
BCKDHA
Y_RNA
GPR176
RHOT2
SPATS2L
METTL5
ALG5
ACOT8
RUSC2
BGLAP
ALKBH6
FOXD1
EEF1E1
TCEB3
ERN1
ZKSCAN7
BCAR3
ETF1P3
NDUFA8
DCTN6
H2AFJ
D4S234E
THAP5
NUTF2P7
ASAP1-IT2
SEC23B
COG2
ALKBH7
CDC42BPB
PMS2
NUTF2
EIF2D
39692
OR52I1
CLSTN1
TRAF4
ACOX3
TOM1
ACOT1
CD58
TMEM126A
CAMK2G
MIR7641-1
LRRC8A
MRPS18C
ADRBK1
RNF216
U2AF2
AGPS
NDUFB4
NDUFS2
COPG1
ICK
AZIN1
ZNF410
CLOCK
HECW1
SPTLC2
PELI2
MRPS28
CTDSPL
RP9
COPZ2
MAFK
SLC2A6
RBPMS
NT5C2
ATR
VAMP8
GCLC
AGK
GTPBP2
TUFT1
ANAPC10
TADA2A
FAXC
VPS72
SLC39A13
RN7SL586P
ACOT2
RN7SKP37
RNPEP
CCDC50
TMEM214
PEG10
TVP23B
MRS2
MIR3613
ANGPT2
IGF2BP2
FMN1
MORC2
KCTD1
HMBOX1
SBDS
PGLS
UPP1
TIMM8B
CCZ1B
DOPEY2
JUND
TMEM189-UBE2V1
VIMP
PTRHD1
SH3GLB1
LYPLA1
KCTD13
KLHDC3
ZCCHC10
AXL
C16orf87
MIR4458HG
SELPLG
ILK
DCUN1D3
NLRX1
SIAH1
TANC2
TNFRSF12A
NPRL2
EBAG9P1
KIAA0368
SEC24D
LAMC1
FAM171A1
TSPYL4
KLHL7
GORASP2
CASK
PHKB
ASB6
NDUFAF4
GOLPH3
ZNF484
PHTF2
OLA1
ETS1
SDAD1
SFXN1
PRKAR1B
ZNF23
SSX4B
RNF41
SLC1A4
PTCD3
RASGRP1
Y_RNA
IFFO2
PRIM2
SIPA1L3

## Sheet: TFs in shAR_UP
shAR_UP		TFs_Co-TFs in shAR_UP
PLXDC2		HES4
KANK4		HEY1
FAM198B		SATB1
XAF1		ZNF221
INHBB		HOXB2
IFI44		ZNF253
EEF1A2		SP110
ANKRD1		KLF4
ABCA1		ZNF790
CLDN1		SOX4
TGFB2		DBP
LYPD3		GATA6
TP53INP1		ZNF680
CXCL10		BATF2
SPON2		ZSCAN31
SULF2		SP100
RAB27B		ZNF107
P4HA3		HDX
LRRC17		ZNF396
LURAP1L		STAT4
SOD2		ZNF626
DDX58		HES6
RASEF		ZNF678
FABP3		ZNF721
SLC39A8		STAT1
FBXO32		ZBTB20
SAMD9L		BHLHE40
DDX60L		ZNF404
NEFL		CREB5
CRABP2		ZNF737
MBP		ZNF525
QPRT		ZNF254
TUFT1		NFE2L3
COMP		PARP12
ALS2CL		ZNFX1
MT1L		PLSCR1
SLITRK6		RASD1
SLC17A5		BTN3A3
SAMD9		CLU
IFIT3		NMI
SAT1		CDKN1C
CPA4		HELZ2
PLSCR4		TRIM22
DDX60		TRIM29
NTN4		PARP9
LIPG		FGF2
ANGPTL4		CREG1
CLU		NFKBIZ
BAMBI		NRBF2
LAMC2		ANKRD1
HLA-F		GRIP1
PLD1		SFR1
SRRM3		SQSTM1
CHST11		PARP14
MMP15		PARP10
GBP1		TXNIP
SPATA18
KIAA1644
OCIAD2
RHOJ
GUCY1A2
CRLF1
RASSF2
TGFBR1
GDF15
SEMA3C
DNAJB9
PARP9
MAMDC2
CLCN5
CTD-2319I12.1
C15orf48
FUCA1
TP53I3
SYT15
PARP14
ASPN
TNFAIP6
KYNU
ACKR3
ZMAT3
PLXNC1
PALMD
APOL2
PAPPA
TYMP
GPR180
PPP1R3C
RASD1
S100A4
GPNMB
DHX58
GPR126
OPCML
AKR1C3
MMP10
CTSS
ACTC1
PGM2L1
GJA1
C1QTNF1
TNFRSF10C
IGFBP5
PLSCR1
KRT7
GBP2
NUDT14
IFNGR1
MGP
ADA
HINT3
TLR4
C1S
STAT1
CDKN2B
PLOD2
TMEM56
KRT18
HMCN1
TRIM22
GPRC5C
BIRC3
TGM2
GDF6
RRAGD
OLR1
APOL1
ACPL2
MN1
DEPTOR
TRANK1
PPM1H
TMEM2
LINC01013
SCD
FZD6
ENC1
CH25H
TXNIP
HCP5
C8orf4
IL6
DYSF
ACKR4
RP11-288L9.4
ANKRD46
SLC41A2
ZNF678
MMP3
GABARAPL1
DCBLD1
MSMO1
DUSP3
SERPINE2
PABPC4L
CYP4V2
TGFBI
IL1A
C1RL
ITPR1
RIPK4
MFAP4
TNFAIP2
IRAK2
NAP1L3
ADAM12
BTG2
BTN3A3
EGFL7
LGALSL
B2M
ITPKB
SQSTM1
DTX3L
PMEPA1
SLC16A4
RP11-54A9.1
DRAM1
KLF4
IFIH1
INA
GBP3
ORAI3
TMEM217
OSTM1
AKR1B1
CRIP2
ESM1
EDIL3
EPS8L2
SCARB1
HSPB8
ENPP4
NCF2
AHNAK2
TCN2
ARHGEF3
FANK1
SRPX2
GXYLT2
NOTUM
FAS
NEK7
ICOSLG
CAB39L
ATP6V1G1
ADAMTS5
SEMA5A
PCSK5
YOD1
KLHL13
SFRP1
FBXO2
SP100
ZNFX1
DNER
SLC27A2
ODF3B
HLA-B
RN7SL3
NPTX1
HHAT
KAZALD1
F2RL1
SCG2
HLA-C
LDLRAD4
PRR5L
TBC1D19
GALNT5
SLC46A3
APOL3
MFAP3L
C19orf66
KCNJ6
STK38L
EPPK1
GPR155
NRBF2
PCDH9
GALNT12
TAP1
BMP6
CGNL1
NFE2L3
SOX4
SYNGR2
CYP7B1
RRAD
CLN8
PLEKHA1
RASSF7
NIPAL4
QPCT
SAMHD1
NEBL
C12orf56
SHC3
IFI44L
AKR1B10
TLL2
PTGFRN
PLK2
TUBA4A
GALNT16
PTPN3
BLOC1S2
CLIC3
PDPN
HMGCS1
CTD-2541J13.1
ULBP2
MALAT1
BMF
ENTPD7
NINJ1
ZC3HAV1
SLC30A7
HLA-H
PTGFR
PARP8
DDR1
HECTD2
CYFIP2
SLC22A23
NMI
CDC42EP5
DIO2
ASB5
HES4
CXCL5
ADCY4
SELM
VWA5A
SFR1
C14orf28
LINC00842
NFKBIZ
ZBTB20
HLA-E
PSMB8
THEMIS2
SLC26A2
TBC1D8B
MFAP5
PARP12
THSD1
ARVCF
INHBA
ARHGAP28
RNF213
IPMK
LUM
EPHB2
SLC2A12
TNFAIP8
IER3
CDO1
L1TD1
FAM134B
GCA
SYT14
ALDH5A1
APOL6
SP110
NAMPT
ZC3H12A
C12orf5
PGF
GFRA1
CXCL1
LAP3
DUSP16
IFI35
ANO3
GPC6
C3
KLHL24
FGF1
MIR146A
TRIB2
BRINP1
WNT2
TNFRSF10A
LIF
LYN
ALPL
HLA-A
TRIM21
CREG1
IL32
STMN3
LRRC15
TMEM140
LAMA3
SAMD5
KIF21A
FGF2
ADC
IFIT5
NRCAM
PPP1R9A
RARRES3
PPM1K
ADORA1
EOGT
MOV10L1
RP11-73M18.8
SVIP
PTHLH
SESN3
CXADR
DPY19L2
CYP1B1
GPR173
WISP2
KCNH1
PLEK2
TLR6
LRP1B
CDKN1C
RP11-492E3.2
MOSPD2
FDXR
TENM4
ELFN2
HEATR5A
EPB41
MAP3K2
TLR3
CKB
ERO1LB
SLC12A7
NPTXR
ITGAV
MGARP
ADAP1
PTGIR
RTN4R
TRIM29
DENND1B
RP11-344E13.3
ANGPTL1
GSKIP
LRRC1
CMPK1
BHLHE40
KIAA1467
SLC47A1
GHR
IL7
ARHGAP42
HSD17B14
TRIM69
SFRP2
HDX
PSMB9
GPRC5A
APCDD1L-AS1
RBKS
HERC5
KNDC1
P2RX5
BATF2
KRT81
CLIP4
WDR52
C4orf33
TMEM170B
DCP2
UBE2L6
#N/A
UBA7
ATP2A3
FAM3C
FZD3
CD2AP
HSD3B7
PLA2G4C
FZD5
MGST2
GXYLT1
IFIT1
KIAA1598
ISG15
PSMB10
MMP12
TPK1
KIAA1161
CXCL2
GLRB
ATP13A3
TSPAN2
RTP4
KBTBD8
POSTN
SORCS2
SSC5D
SATB1
RP11-553L6.5
DBP
GMPR
PPP4R2
MAN2A1
ITPR2
LGALS3BP
TTC3P1
KLHL28
SLC2A13
FBXO6
DAAM1
ROS1
KCNJ12
ZC3H12B
TMEM150C
MEG3
CD14
SLC15A3
TMEM132B
CTD-2267D19.3
IFIT2
PLEKHG1
ZNF254
GOPC
ZNF253
TMEM135
TMEM144
FGF14
ZNF737
CDK6
EPSTI1
TRIM23
TNFSF4
LIG4
RP11-320G24.1
GBP4
SELPLG
PARP10
MAP9
KCNMB4
CCDC68
DYNC2LI1
RENBP
MAP7
LPAR6
H19
TLCD1
PCMTD1
CCDC69
DYNLT3
MBL1P
FOLR3
RRM2B
HERC6
TPD52
SH3BGRL
TNNT1
SERPINI1
ZNF404
CACNA1H
FLRT3
GPX3
ZNF680
CCT6B
APLP1
ATP7B
SCAF11
SLC29A4
TPD52L1
ZNF503-AS2
FAM101A
USP18
PCDH7
SLC35A3
MX1
RAB3IP
LY6E
NEK1
DPY19L2P2
IL15RA
KCNK15
LINC00161
LINC00607
RP11-273G15.2
RET
CDA
MYD88
ZNF790
TGM1
ATP8A1
CHIC1
KIF26B
ANKEF1
HSPA4L
CREB5
TSPAN11
KRT86
CTD-2334D19.1
ZSCAN31
LINC01137
NBEAL1
CTSH
ZNF626
STXBP3
ABTB2
RP3-428L16.2
CCDC102B
TM7SF2
AGL
CCPG1
IL1B
WDR78
TSPAN33
B3GNT5
AQP1
PGAP1
SNCG
TAPSAR1
CPNE8
TRIM47
HEY1
ZNF721
PWWP2B
ICAM1
FAAH
GRIP1
STAT4
MAP7D2
FGF13
HES6
RP11-265N7.1
ZNF525
NALCN
ZNF107
GATA6
TNFSF9
KAL1
NCAM2
LCA5L
RP3-416H24.1
SGK3
PPP1R14C
RNF112
CELSR1
ANKRD26
ENO3
TIAM1
EFHD1
CLGN
ZNF396
PLEKHN1
PI16
RAD9B
CPNE7
PLS1
RP5-1198O20.4
CTC-241F20.3
HELZ2
ARHGAP27
ZNF221
SH3RF2
CAPS2
FSD1L
MCTP1
FMNL1
NPL
LCP1
HOXB2
AP001372.2
PLAC8
IFI6

## Sheet: TFs in shCSL_UP
shCSL_UP		shCSL_UP
CCL5		HES1
CMPK2		ID3
HES1		HEY1
ID3		ANKRD1
GBP5		LZTS1
HEY1		HES4
ZNF185		SAMD11
RP11-54A9.1		TRIM29
ANKRD1		ZFP92
DYSF		HOXB9
TSPAN13		TSC22D3
NEFL		GLI2
LZTS1		ATOH8
MX1		NRG1
ARHGDIB		NOTCH4
HLA-F		ZNF391
LRRC17		CIITA
RP4-794H19.1		SOX9
HES4		BHLHE40
CTD-2066L21.3		SOX4
OAS1		HIVEP3
ADAM19		NOD2
RSAD2		TRIM6
IL1B		FOXD1
LRRC61		FRK
FZD8		ZNF711
PRR5L		CHD7
HBEGF		CASZ1
MLLT11		DLX2
SAMD11		NKX3-1
HERC5		ZFP69B
KANK4		CDK5R1
HLA-B		E2F7
RNFT2		ZNF311
CHRNA9		ZNF793
CPA4		ID1
NIPAL1		TBX3
C15orf48		DACT1
TRIM29		LCOR
OTOF		HMOX1
ZBED6CL		ETV7
RRAGD		ZNF215
SCAND3		BNC1
KRT7		TOX2
CCL7		SOX13
PFKFB4		NPAS1
SGK223		PPARGC1B
PPAPDC1A		RASD1
ALDH5A1		LEF1
RN7SL471P		DPF1
SEMA7A		ZNF697
ENC1		SP6
F2RL1		DAPK3
ANGPTL4		NFE2L3
KCNS1		SMAD3
GALNTL6		BATF2
TNFSF13B		ZNF536
IL8		NR6A1
AGPAT9		ST18
ARSI		ID4
RP11-320G24.1		TRIB1
GPR156		LOXL3
PCDH9		RCOR2
KRT18		MYCBP
CLDN1		KLF7
LAPTM5		DLX3
PLEK2		SRA1
ITGB3		KLF2
GCH1		SIX1
CARD9		MAFB
MPP2		PAX6
PPFIA3		ZNF235
INHBA		TDG
HLA-DPA1		SNAI1
ZFP92		HELZ2
CTD-2263F21.1		EAF2
MT1X		ZNF280B
IL11		ZNF783
CTSS		FAM83G
EGF		BRIP1
SLC17A9		SNAI2
PMAIP1		MTF2
RP3-439F8.1		ZNF860
ADAMTS4		ZNF622
#N/A		YY2
OSBPL7		PELI1
TMEM132A		ETV1
SIK1		ZNF580
MAPK13
CD163L1
TRIM14
RHOB
DCBLD1
BDNF
C8orf4
HLA-DRB1
IFI44L
CENPV
TFPI2
IER3
HCP5
SPHK1
OCIAD2
LINC01085
LINC00840
U82695.10
MEI1
RP11-1E6.1
IFI27
MDK
BTBD11
KRTAP2-3
AC003092.1
GS1-600G8.5
HCG4
SNORA74
MPZL3
GBP4
CABP1
MYH15
TGFA
ATP6V1G2
NCF2
RNU2-3P
RAB20
FCRLA
KIAA0040
TMEM52
FAM196B
RASD2
GPR173
SCN2A
NEFM
FAM60A
CD74
MTND2P28
EPSTI1
HSPB8
PLCXD1
SHC4
ANO3
RPS6KA1
ATP13A2
SSX2IP
SCG5
BEST3
HOXB9
ALDH2
B3GNT5
LAT2
ABCG2
PRPS1
FCRLB
VMO1
PKIA
2010-03-01
TSC22D3
DNER
GLI2
ATOH8
PAK3
NRG1
PIK3C2B
								IL32
								NOTCH4
								NAP1L5
								PVRL4
								MYOZ3
								ASPHD1
								CDH20
								CD274
								FAM182A
								GSTO2
								TPM1
								AC004988.1
								GALNT3
								GABRA5
								PLCXD2
								ZNF259P1
								DTX4
								MLPH
								ESM1
								APBA2
								LIF
								F11R
								NOS3
								GREB1
								CDC14A
								POMC
								ACP5
								RNF122
								EGFLAM
								SDK2
								TMEM56
								STARD4
								SLC38A5
								SERPINE1
								LINC00511
								BST2
								LDHD
								EXTL1
								L1CAM
								GAL
								LINC00862
								ICAM1
								EPHX4
								AKR1B10
								RAB39B
								TRABD2A
								MST4
								RP11-23J9.5
								SMS
								ZNF391
								ADC
								CCL28
								LIPH
								HIF1A-AS1
								PPP1R26-AS1
								IFI44
								CCRN4L
								P2RX5
								DOK7
								EGLN3
								SLC18B1
								MT1F
								TRIM36
								RASL10B
								CIITA
								XXbac-BPG252P9.9
								SOX9
								WNK4
								KIAA1755
								RNU2-59P
								RELT
								BDKRB1
								RP11-41O4.1
								KRT86
								AC104135.4
								AP001007.1
								LINC01060
								GIPR
								BHLHE40
								SERPINB9
								LEPREL1
								RP11-38M8.1
								FGFBP3
								RP11-230G5.2
								CDS1
								CTD-2008L17.2
								HLA-DRB5
								YRDC
								KIF21B
								LINC00973
								TOR2A
								LINC01111
								USP18
								PPIF
								FABP5
								BMPR1B
								RP3-416H24.1
								RP1-86C11.7
								SYTL3
								KBTBD8
								TRIM55
								HN1
								RNU12
								MMP3
								SPOCD1
								MT-ND1
								SOX4
								AC007879.7
								RNA5-8S5
								ULK3
								RP11-244F12.3
								LETM2
								KRBOX1
								EPHB1
								CELSR1
								FPR1
								CTC-308K20.1
								B3GAT2
								TERC
								TPD52
								RP11-378A13.1
								SLC16A4
								HIVEP3
								MRPL12
								GS1-358P8.4
								SAT1
								IFI6
								ELOVL7
								AC104135.3
								MPP4
								ENO2
								SNORA74A
								NOD2
								RGS4
								RNU11
								TRIM6
								C17orf82
								BAK1
								RP5-1172A22.1
								MT1M
								RP11-585P4.5
								PLEKHA2
								FILIP1
								TSPAN12
								KCNK1
								ESYT3
								IL21R
								LAMB3
								RP11-492E3.2
								MEX3B
								ERRFI1
								FOXD1
								RTTN
								SFXN1
								RP11-309I15.1
								FRK
								SNCG
								LCTL
								OAS2
								MTFP1
								RP11-676J12.7
								NDUFA6-AS1
								NOSTRIN
								POLR3A
								ACTR3C
								ZNF711
								CNDP2
								FLVCR1
								DOK3
								CCND3
								SEMA3E
								CHD7
								FAM133A
								RP11-346I3.4
								SLC12A8
								SPAG1
								ECE2
								CASZ1
								GUCY1A3
								FAM189A1
								SLC12A7
								LINC00243
								RP11-114H23.1
								PCDH19
								CKMT2
								VSTM5
								MYO5C
								CSMD2
								AC068039.4
								MAP6D1
								GPRC5C
								SLC37A1
								LINC01024
								RP1-140K8.5
								ABCB9
								GALNT18
								EPHA4
								FAT3
								RAB3IP
								PLLP
								DCBLD2
								TENM4
								ABCB1
								CSRP2
								LINC00672
								FRMPD3
								HERC6
								RP11-879F14.2
								RP4-758J24.5
								CXCL2
								DLX2
								FAM50B
								C10orf35
								FSD1
								ITGA5
								VIM-AS1
								PRORSD1P
								NKX3-1
								DYNC1I1
								ZFP69B
								CDCP1
								CDK5R1
								COL5A3
								TNFAIP6
								CFI
								KAL1
								C12orf39
								MT-ND6
								AP1M2
								KDR
								COL4A1
								PPME1
								E2F7
								LIN7B
								SSR3
								GAB3
								RP11-145A3.1
								IPPK
								RTN4R
								LIMK2
								C5AR2
								SLC9A1
								P2RY11
								LSM11
								ENPEP
								PAQR3
								ZNF311
								LAMA1
								AP000695.4
								SPRYD7
								RNF128
								U1
								RP11-251G23.2
								TTC40
								HLA-DRA
								CFH
								GNG2
								GALNT6
								ACOT11
								VAT1L
								MICA
								RP11-879F14.3
								ZNF793
								ID1
								MPZ
								TBX3
								S1PR1
								SHC2
								SH3RF2
								RP11-73M18.9
								LDLRAD4
								ADTRP
								PPM1H
								NUDT14
								TTC39A
								DACT1
								SHROOM4
								ZNF204P
								TRNP1
								LGALS3BP
								STXBP2
								RP11-375N15.2
								ATG4D
								C1orf170
								RP11-115C21.2
								SYP
								EMCN
								DDO
								MGAM
								CLDN4
								PLEKHJ1
								SLC26A4
								MMP16
								GDF6
								MARCKSL1
								RP11-359E10.1
								SNORA53
								LMBR1L
								DNAH3
								RP11-346D6.6
								GPR157
								FZD3
								BCAT1
								AOC2
								MYO3B
								LCOR
								PCDHA10
								C3orf67
								MOB3B
								ENTPD6
								PAFAH1B3
								POPDC3
								TEK
								SLC45A3
								LGI2
								NXNL2
								RP13-463N16.6
								CECR7
								AC017074.2
								RP11-475N22.4
								RP13-977J11.2
								LCE1E
								RP11-600K15.1
								SLC37A2
								MT1L
								CCNB3
								FAM221A
								SPAG17
								DEF6
								PDK3
								CELSR2
								SNORA65
								TMOD2
								PSORS1C1
								CEND1
								KIAA1467
								CDKL2
								LINC01116
								MT-ND2
								RPL17
								RP11-390P2.4
								CA13
								SLC46A1
								TRHDE-AS1
								SNCAIP
								SNORA11
								TDO2
								MCHR1
								HMOX1
								DIRAS3
								GCAT
								ARHGAP30
								BANK1
								ETV7
								PNP
								RHEBL1
								ZNF215
								SGPL1
								CIB2
								RP11-224O19.2
								MAPK8IP2
								BNC1
								ALAS1
								NAP1L3
								AGPAT5
								PTPRN
								CHAC2
								GPSM3
								CISH
								MID2
								ARFGAP1
								KYNU
								MCAM
								EPHB2
								SNORA38
								CEP164P1
								CHMP4C
								LINC00087
								PGM2
								TOX2
								OAS3
								MCOLN2
								SOX13
								ARL6IP1
								LRRC1
								RP11-462L8.1
								KB-1732A1.1
								SMIM10
								NPC1
								FCER1G
								MIR570
								MICALCL
								SLC25A21
								AC018464.3
								SNORD3C
								REC8
								RP11-38L15.3
								SNORD8
								DPYSL4
								NTNG1
								FILIP1L
								LINC00842
								LBR
								SNORD3A
								YDJC
								AGMAT
								GPR3
								POLR3G
								RP11-539G18.2
								JAKMIP3
								NPAS1
								PCTP
								PRSS3
								COL27A1
								LINC00877
								LINC00920
								RP11-395G23.3
								MYO1F
								METRN
								MATN2
								MAP3K11
								INPP5D
								TXNDC17
								PPARGC1B
								FAM49B
								RASD1
								LEF1
								SARDH
								KIF21A
								PSTPIP2
								SCARNA6
								CASC15
								ADD2
								POM121
								RAB26
								ATP1A3
								RP1-223E5.4
								FAM13C
								DONSON
								ATP6V0B
								NOX4
								CSF1R
								C12orf68
								AACS
								RGS20
								GCA
								C19orf25
								SNX10
								MIR181A2HG
								SNORA75
								TJP2
								PPP2R2B
								EIF4EBP1
								AC104777.2
								THEMIS2
								SCARNA1
								AP000695.6
								RNF207
								RELN
								IFI27L1
								DPF1
								MAPK12
								FAM73A
								EDNRA
								XYLT1
								RP11-214O1.2
								RN7SL3
								DUS1L
								TGM2
								ZNF697
								PPP1R32
								PLEKHA6
								C16orf74
								FAM105A
								NOLC1
								MIR3687
								ADCYAP1R1
								RP11-184M15.1
								PREX1
								ANKRD45
								SARS2
								PCSK7
								SP6
								SLFNL1
								RP11-527H14.3
								CACNA1A
								PELO
								RP11-312J18.5
								SLCO5A1
								SDSL
								NKAPL
								DAPK3
								SRGN
								SNORD3B-2
								TLR2
								COL4A2
								DEPDC1B
								IL13RA2
								FAM115C
								snoU109
								SNORA74B
								SLC31A1
								PTPRB
								RP11-10C24.3
								CXorf40B
								MLKL
								OTOGL
								HLA-F-AS1
								MUC12
								TPI1P3
								MRPS24
								STX16-NPEPL1
								RP11-435B5.5
								LYPLA2
								TXNL4B
								NFE2L3
								FAR2P2
								ATP8A1
								TMEM106A
								AMH
								RGAG1
								MET
								CERS5
								RNVU1-13
								SLC19A2
								NIM1K
								AFAP1L2
								SMAD3
								HLA-DMB
								PLEKHA7
								BATF2
								SOAT2
								ZNF536
								AL592188.8
								NR6A1
								HAL
								DDT
								POGLUT1
								RP4-555D20.4
								RP5-1074L1.1
								C15orf39
								SCML2
								RP11-660L16.2
								APLP1
								RP11-498C9.15
								TP53I3
								ATP6V1G1
								MCF2L2
								GRM4
								CDH24
								PM20D2
								DDR1
								TMEM100
								DYNLT1
								EPHA3
								ST18
								SLC25A22
								SCLY
								GPRC5A
								NXPE3
								MAST1
								SERP1
								RP11-415J8.3
								RIT1
								TSPAN2
								ICAM5
								PMPCA
								C14orf182
								MFSD2A
								ID4
								TRIB1
								RAP1GAP2
								MTHFD2L
								AQP3
								STRIP2
								AC108142.1
								IL12A
								CXCL5
								SNORD83A
								TPTE2P5
								ITPR1
								SEMA4F
								DDN
								LINC00338
								RP1-130H16.16
								GAR1
								SLC6A17
								PROB1
								ADCY5
								MSMO1
								ABRACL
								ASPHD2
								FAM131C
								KCNC4
								SLC45A1
								LOXL3
								RCOR2
								AC012358.4
								UBE2O
								FURIN
								TMEM177
								DPY19L2P2
								CLCN4
								MYCBP
								ACP6
								CTD-2541M15.1
								HLA-V
								GNA15
								HLA-DMA
								KLF7
								TLL2
								DLX3
								COTL1
								SRA1
								ZNF197-AS1
								SNORA23
								TMEM154
								PVRL2
								CTD-2008A1.2
								ENPP7P4
								UBE2SP2
								DRP2
								KLF2
								TCAP
								AC005592.2
								WFIKKN1
								SIX1
								RUSC1-AS1
								MAGEH1
								POM121C
								PLEKHB2
								MAFB
								KCTD14
								MMP25
								PRR19
								RP11-706O15.7
								RPIA
								HLA-DPB1
								PAX6
								C12orf60
								ZNF235
								CSGALNACT1
								C7orf43
								AP001062.7
								TDG
								CASP4
								SLC20A1
								TNFSF15
								NCEH1
								RP11-274H2.2
								ROBO4
								NDRG4
								SNAI1
								PLEKHN1
								FRZB
								HELZ2
								CHGB
								HMOX2
								KCNU1
								RP4-625H18.2
								LINC00526
								FRMD4A
								PDXP
								AQP11
								SLC2A14
								LINC00707
								SNORA38B
								NHSL2
								SPRY4
								ATP8A2
								ADCY10
								SSTR1
								EAF2
								BCL2L2-PABPN1
								ZNF280B
								SEZ6L2
								2009-03-01
								CTD-2292P10.4
								TRNAI6
								HOMER1
								MTG1
								ZNF783
								NEFH
								NDUFS7
								RP11-362F19.1
								STRA6
								MAP3K9
								WNT10B
								RP11-64B16.2
								RP11-466G12.2
								BOLA2B
								CARD14
								LA16c-444G7.2
								TMEM180
								CHI3L2
								RP11-479G22.8
								FAM83G
								SH3BP5L
								EVA1A
								ISG15
								SPAG4
								DPY19L2
								FAM57A
								KIAA0895L
								RP11-666A20.4
								BRIP1
								GALE
								APOE
								RNU2-64P
								AC078883.3
								RRS1
								B4GALNT3
								SAMHD1
								CDC34
								MALL
								AC139530.1
								SEC61G
								LIMD2
								RP11-443B20.1
								NKPD1
								SNAI2
								C9orf153
								KCNT2
								SNORD3B-1
								SYNGR2
								B4GALT3
								TMC7
								MIR31HG
								QDPR
								AC046143.3
								RNF216P1
								PPP1R2P3
								C5AR1
								MTF2
								PTGES3L
								SNORA71D
								GMFG
								MMP10
								BOLA3
								TMEM189
								DBNDD2
								HILPDA
								CD2AP
								ZNF860
								YOD1
								FJX1
								ACOT7
								RNU5A-1
								RALA
								MATN3
								RP11-497H16.8
								PLEKHG4B
								RP11-175O19.4
								IGSF5
								MARS2
								GPR126
								ITPR2
								ST3GAL5
								UBASH3B
								CALB1
								C12orf76
								B3GALNT1
								OCLN
								MT-ND5
								RNU5E-1
								INSIG1
								RP11-469M7.1
								AC096677.1
								RMRP
								FRMD4B
								PTH1R
								PIGH
								SNX22
								PMS2P4
								SH3TC2
								CTD-2325M2.1
								CNGA3
								PTPRF
								FAM219A
								SLC10A7
								CDH4
								CYB561D2
								ST3GAL6
								TRPV2
								RP11-103G8.2
								NRIP3
								TMEM208
								PA2G4P4
								ZNF622
								AC003102.3
								PANX2
								RP11-707G14.7
								AP001437.1
								PAPL
								AL592188.2
								RAB27B
								BID
								YY2
								RP11-47L3.1
								MC1R
								ATP7B
								ACLY
								GPLD1
								CDKN2B
								AGER
								MIR191
								ANGPTL6
								VDAC1
								PIP4K2C
								MX2
								TIMM23B
								ZFX-AS1
								LMTK3
								RAD9A
								SLC35F2
								RP1-120G22.11
								ICOSLG
								SUSD4
								C10orf90
								BCYRN1
								RAB42
								TOMM40
								RP11-296A18.5
								KB-226F1.2
								PELI1
								PRELID1
								EPHX2
								ETV1
								OXTR
								VDAC1P2
								ZNF580
								CD22
								MT-ATP8
								RP11-722E23.2

## Sheet: TFs in CAFs treated with JQ1_DN
JQ1_DN		TFs_Co-TFs in JQ1_DN
HAS2		BHLHE41
IL7R		MYBL2
KIAA1199		PRDM1
ANKRD1		TOX
MRVI1		POU2F2
DIO2		CSDC2
SPOCD1		SAMD11
KRT7		RFX8
GREM2		ZNF532
ELN		TCF7
THBD		FOXM1
RP11-91K9.1		AFF3
WNT2		ARNT2
MFAP2		ESR1
ADM2		CENPA
JPH2		DEPDC1
KRT80		TRIP13
OXTR		BIRC5
KIF20A		H2AFY2
MYPN		PADI2
SLC38A5		CENPF
RP11-824M15.3		TRIM22
KCNJ15		BRIP1
B3GALT2		MYOCD
RASSF2		CCNA2
MAPK13		TENM2
CHRM2		ANKRD1
RP11-265N7.1		NRG1
IGDCC4		PLK1
RP11-94A24.1		LGALS9
PTCHD4		CTNND2
RP11-624L4.1
PTPRB
HSPB3
FAM196B
RP11-400K9.4
LINC00702
NAV3
RP11-245M24.1
FMN1
PTPRQ
CMAHP
INMT
PLCE1-AS1
APOBEC3B
DEPDC1
GDF5
LINC01119
PTGIR
KCTD4
ELFN1
TNFRSF11B
IQGAP3
FGF1
CDC42EP5
KCNK2
CSF2RB
VEPH1
LINC00578
ARHGDIB
KCTD15
SGCG
DLGAP5
TROAP
SLITRK1
CENPA
POU2F2
RP11-527D7.1
RP4-663N10.1
MYO7B
FES
ACKR4
CTD-2510F5.4
KIF4A
ACTA2
BIRC5
PLK1
TLR3
ICAM1
SEMA3A
ARNT2
MXRA5
NEK2
PALMD
TRIM22
SPC25
KCNN4
RP11-527H14.3
GPR68
DOCK2
KIF14
LGR5
OAS2
TOX
NUF2
SLC7A8
RP11-320G24.1
FST
SPATA18
FOXM1
H2AFY2
SASS6
KCNQ3
EPSTI1
PADI2
FANCD2
PDCD1LG2
PRC1
ANGPTL1
CXCL1
XAF1
CRYAB
MYBL2
FAM180A
SERPINB2
RHOJ
CDCA8
MBP
ACSL5
IL21R
FAIM3
CTHRC1
ADRA1D
RP11-54O7.3
SULF1
CCNA2
C1QTNF6
SH3TC2
KRT34
ANKRD35
CCNB2
RP11-481H12.1
TCEA3
ADAM12
LINC00595
SCG5
PALM2
ARHGAP11A
SPAG5
ITPKB
PRR11
TGM1
TNC
APOL4
C7orf31
SAMD11
OAS1
NEXN
CDCA3
PLXNA4
VIT
CNN1
RGMB-AS1
RAD51AP1
GBP1
TCF7
DLGAP1
GALNT5
KIF4B
TYMP
RP1-140K8.5
RP3-416H24.1
LINC00856
MLKL
CDC20P1
ASPM
SPC24
RGN
RAB3IL1
CKAP2L
RGS4
GPR1
TNFSF4
CCDC81
RP11-1002K11.1
TTK
ERMN
CDC20
SHCBP1
NOV
LA16c-366D3.1
IL32
BAALC
FMNL1
CXCL6
CENPF
C8orf34
WISP1
SLC43A3
CADPS
PRDM1
GALNT15
OAS3
PDE1A
CELF2
RGS7
ADAMTS10
CDC25C
BUB1B
ME3
MAP3K7CL
RFX8
ANKFN1
TPX2
NPR3
38596
INHBA
RP11-676J12.7
IL24
GTSE1
DAB1
CEP55
KCNJ6
CAMK1D
LRRC2
ANLN
KIAA0101
RP11-553K8.5
IL17RE
TRIP13
BCAT1
BUB1
DRD1
ZNF532
KIF2C
ALDH1B1
TPD52L1
CTNND2
CENPW
NDC80
HSPB7
LYPD6B
NOX4
AFF3
FAM101A
LINC00607
ACVRL1
EDA2R
DIAPH3
ANGPT1
RP13-463N16.6
GYPC
SH2D5
NRG1
GRIN2A
TSPAN2
ESR1
RP11-150O12.1
HUNK
CSDC2
RP11-426C22.4
TEK
LMNB1
EXTL1
SGCD
SYNPO2
CEP152
MANSC1
AC007743.1
TK1
TENM2
ESM1
TNFAIP3
MALL
MYOCD
RASSF9
ASPN
TSPAN18
IGFBP3
RP5-1172A22.1
KIF23
PRLR
HMMR
EVA1A
GAL3ST4
CCNB1
FRMPD3
FBLIM1
ACOX2
PLEKHG4
RGS11
ROBO4
CD163L1
RP11-33A14.1
SOCS2-AS1
XDH
AC005789.11
ARHGAP11B
SHROOM3
GIPC2
CMPK2
SOCS2
SLC17A9
PGF
TM4SF1
KCTD16
TRPV2
RP11-344E13.3
TYMS
C1orf51
NEFM
RP3-510D11.2
MKI67
KRT19
MND1
RP4-794H19.4
NUPR1
TSPAN10
FAM64A
RP11-286H15.1
KRTAP1-5
TM4SF20
AURKA
SNCG
PLD6
RP11-221N13.3
SYNE1
KCNS2
UBE2C
SERPINB7
KIF18B
LINC00862
IFI44L
MAP7D2
USP43
CTSS
TMEM155
RSPO3
MTFR2
SORBS2
STYK1
NREP
LGALS9
RP11-572C15.6
CASC5
CC2D2A
NTRK3
BAIAP2L2
PHACTR1
COL24A1
KBTBD11
KIFC1
BRIP1
ESPL1
TMPO-AS1
CENPK
NHSL2
TMEM121
EPB41L4B
CSPG4
BHLHE41
RP11-474B16.1
CIT
