# Supplementary material for: ANKRD1 is a mesenchymal-specific driver of cancer-associated fibroblast activation bridging androgen receptor loss to AP-1 activation
Source: Nat Commun. 2024 Feb 3;15:1038. doi: 10.1038/s41467-024-45308-w (PMC10838290; doi:10.1038/s41467-024-45308-w)
Supplement: Supplementary file 5 — Supplementary Data 2 [file 41467_2024_45308_MOESM5_ESM.xlsx]

## Sheet: shANKRD1 Down
Gene Symbol	Fold Change	P-val
ACTC1	-29.23	1.58e-05
OXTR	-15.01	0.0012
CLIC3	-13.98	0.0132
ADAMTS5	-12.3	0.0013
PABPC1	-9.4	0.0205
FKBP9P1	-9.07	0.0053
TSPAN18	-7.94	0.0071
LMCD1	-7.66	0.0011
ACTA2	-7.45	0.0287
BEX1	-7.26	0.0303
STC2	-7.2	0.0223
ADAMTSL4	-7.11	0.0046
DEPTOR	-7.04	0.0045
DAZAP2	-6.78	0.0001
TMTC1	-6.01	0.0025
RASSF3	-5.99	0.0004
ANKRD1	-5.91	1.26e-05
IGFBP4	-5.85	0.0046
MYO1C	-5.69	0.0443
SLC44A2	-5.64	0.0102
CALCOCO1	-5.62	0.0206
PTGIS	-5.56	0.0029
TPD52L1	-5.54	0.0107
HEG1	-5.46	0.0021
NFASC	-5.44	0.0006
CTSZ	-5.39	0.0038
TOX	-5.34	0.0015
TM4SF20	-5.32	0.0224
SPOCD1	-5.3	0.0083
FAM26E	-5.28	0.0461
ARL4C	-5.26	5.46e-05
RBM3	-5.24	0.0111
CYB5R1	-5.2	7.22e-05
PRSS12	-5.1	0.0021
ADAMTS2	-4.99	0.0003
SERAC1	-4.94	0.0014
ALPK2	-4.94	0.0132
HCN1	-4.89	0.0226
LGMNP1	-4.87	0.0151
SORT1	-4.84	0.0224
MYLK	-4.79	0.0111
DDAH1	-4.78	2.63e-05
KCNE4	-4.75	0.0273
SCRN1	-4.74	3.62e-06
PGK1	-4.71	0.0117
CORIN	-4.66	0.0001
PALLD	-4.62	0.0005
SESN3	-4.58	0.0016
PODN	-4.55	0.0021
NUCB1	-4.54	0.0071
MGAT5	-4.52	0.0058
SMPD1	-4.48	0.0002
MCFD2	-4.41	0.0333
HSPB7	-4.38	0.0034
DHRS3	-4.35	0.0192
SRPR	-4.35	0.0106
PSG5	-4.34	0.026
MMP24-AS1	-4.34	4.5e-05
ACTB	-4.32	0.0085
TGFB1I1	-4.3	0.0079
PTRF	-4.28	0.0027
JAG1	-4.23	0.0023
SUMF1	-4.23	0.0003
CNN1	-4.22	0.0098
PRPS1	-4.18	0.0001
LBH	-4.15	0.0024
CDH11	-4.14	0.0196
ANXA6	-4.13	0.033
SLC35A5	-4.12	0.0032
COL1A1	-4.11	0.0358
MYDGF	-4.09	3.34e-05
THBS2	-4.07	0.0215
VSTM4	-4.03	0.0016
CAPN1	-4.02	0.0021
PPP2R1A	-4	0.0419
CTC-490E21.11	-3.98	6.16e-05
CERCAM	-3.94	0.0002
SLC16A3	-3.91	0.0126
STK38	-3.89	0.0264
CDKN1A	-3.84	0.0082
MAGED1	-3.84	0.0039
TAGLN	-3.78	0.0022
PCYT1A	-3.78	0.0257
TSPAN4	-3.77	0.0033
MR1	-3.77	0.0024
MOB3A	-3.74	0.0278
CYB561A3	-3.72	0.0258
DIXDC1	-3.71	0.0036
LRP12	-3.71	0.0027
BLOC1S5-TXNDC5	-3.69	0.0251
HK1	-3.69	0.0324
PSG4	-3.69	0.0238
FAM69A	-3.68	0.0003
DBNL	-3.68	0.009
SRR	-3.65	0.0399
CCDC92	-3.65	0.0076
TXNDC5	-3.65	0.0221
KCTD20	-3.64	0.0024
ROR1	-3.63	0.006
ARHGAP1	-3.59	0.0004
BMPER	-3.57	0.0018
PAM	-3.56	0.0063
COPG1	-3.54	0.0246
ADAMTS7	-3.54	0.0124
GPC1	-3.54	0.0024
DYNC1LI2	-3.52	0.0004
FXYD5	-3.49	0.015
FKBP9	-3.49	0.0152
BPGM	-3.49	0.0191
ATP8B2	-3.49	0.0159
ACO1	-3.47	0.0259
MYADM	-3.44	0.028
DAG1	-3.44	0.0438
MICU1	-3.43	0.0018
WFDC1	-3.39	0.0362
ATP10A	-3.35	0.0011
GSG1	-3.33	0.0197
AKT2	-3.33	0.0402
PAPSS2	-3.31	0.0145
ACTN4	-3.31	0.0381
PCDHGC3	-3.3	0.0005
DAB2	-3.3	0.0018
LAYN	-3.3	0.0005
PLCB4	-3.28	0.005
NEAT1	-3.27	1.41e-05
PALMD	-3.26	0.0234
ZNF512	-3.25	0.002
UGP2	-3.23	0.0079
CAMK2D	-3.22	0.0198
PCYT1A	-3.22	0.0168
FKBP10	-3.22	0.0362
MYO1D	-3.21	0.01
PRR5L	-3.2	5.48e-05
MAFK	-3.2	0.013
KIAA1462	-3.2	0.0236
HSPB1P2	-3.2	0.0007
PRRC2A	-3.19	0.0153
SUMF2	-3.18	0.0393
SLC16A2	-3.18	0.0327
SHISA4	-3.16	5.05e-05
SDC3	-3.15	0.0247
DMPK	-3.13	0.0255
CRIM1	-3.11	0.0053
HSPG2	-3.1	0.0147
GLMP	-3.09	0.017
LMO7	-3.08	0.0036
GSTM2	-3.08	0.0061
EFEMP1	-3.07	0.0385
MBNL1-AS1	-3.06	0.0098
TCEAL3	-3.06	0.0004
F3	-3.06	0.0111
SERPINH1	-3.06	0.0199
ATF6B	-3.05	0.0062
ADAMTS1	-3.05	0.0231
KXD1	-3.04	0.007
TSPAN31	-3.04	0.0181
PIGS	-3.04	0.0002
UGCG	-3.03	0.0013
PKP4	-3.02	0.0141
TCTA	-3.01	0.0058
TOM1L2	-2.99	0.0005
KIAA0319L	-2.99	0.0083
FAM127A	-2.98	0.0021
ARHGEF6	-2.98	0.0093
TINAGL1	-2.98	0.031
ITGA8	-2.97	0.0014
PDE3A	-2.96	0.0031
SEMA3C	-2.96	0.016
MAP4	-2.96	0.0424
HSPB1	-2.95	0.0005
YIPF3	-2.94	0.0024
PMP22	-2.94	0.0071
ALDH3B1	-2.93	0.0097
PLPPR2	-2.93	0.002
MMP19	-2.93	0.0006
CCDC92	-2.93	0.0197
CSF1	-2.92	0.0218
HAPLN3	-2.92	0.014
PRCP	-2.92	0.031
SH3PXD2A	-2.91	0.0002
DNASE2	-2.89	0.032
VAT1	-2.89	3.34e-06
RNU7-40P	-2.89	0.0201
ANKRD13A	-2.88	0.0043
LOC100506990	-2.88	0.003
RASGRP1	-2.87	0.0013
PPT1	-2.87	0.0488
HIBADH	-2.86	0.0016
PFKL	-2.86	0.0138
CD99	-2.86	0.004
LRP10	-2.86	0.0002
C6orf89	-2.85	0.0188
LIMS2	-2.85	0.0201
PLA2G15	-2.85	0.0028
MOSPD3	-2.84	0.0017
APBB1	-2.83	0.0022
MRVI1	-2.83	0.0023
ARHGAP23P1	-2.82	0.0114
HSD17B6	-2.81	0.0007
ARL4D	-2.81	0.0002
NRAS	-2.8	0.0161
FKBP2	-2.8	0.0448
ZNF106	-2.79	0.0045
FMN1	-2.79	0.0254
PKD2	-2.79	0.0288
ESYT2	-2.79	0.0219
PIAS3	-2.78	0.0099
ATP2B4	-2.78	0.0002
MYO1B	-2.78	0.0157
SNAP29	-2.78	0.0162
PPIC	-2.76	0.0249
NIPAL3	-2.76	0.0047
DAAM2	-2.76	0.0163
SMG6	-2.76	0.0012
GLYR1	-2.76	0.0493
GALNT7	-2.75	1.73e-05
KCNK6	-2.74	0.0057
BAMBI	-2.74	0.02
OPN3	-2.73	0.0149
PDK1	-2.71	0.0131
OAZ2	-2.69	0.0048
SNRPN	-2.69	0.025
AHNAK	-2.69	0.0063
KIAA1199	-2.69	0.0008
TMEM173	-2.68	0.0384
KDM4A	-2.68	0.0043
TMED4	-2.68	0.0373
CDIPT	-2.68	0.0042
POLH	-2.68	0.0135
LMF1	-2.67	0.0082
HSPB1P1	-2.67	0.0005
MYADM	-2.66	0.0446
PLPPR4	-2.66	0.0065
PLXNA3	-2.66	0.0058
SLC35B2	-2.66	0.0055
PLBD2	-2.65	0.0147
ESYT1	-2.64	0.0077
CD99	-2.64	0.0049
LDLRAP1	-2.63	0.0169
SPTLC2	-2.63	0.0003
TMEM98	-2.61	0.013
FAM172A	-2.61	0.0059
FHL1	-2.61	0.0078
DBN1	-2.61	0.0087
FLNA	-2.6	0.0026
TTPAL	-2.6	0.0007
DCAF6	-2.6	0.0061
ARMCX2	-2.59	0.01
WNT5A	-2.59	0.0152
TBC1D8B	-2.59	0.024
RP13-516M14.8	-2.58	0.0008
SF3B2	-2.58	0.003
CEMIP	-2.58	0.03
RP3-425C14.4	-2.58	0.0399
NCS1	-2.58	0.0217
NDST1	-2.58	0.0241
LMAN2L	-2.58	0.0373
MAN2B2	-2.57	0.0039
LZTR1	-2.57	0.0098
CHMP2A	-2.57	0.0079
NECAP1	-2.56	0.0396
FAM127C	-2.55	0.0048
PCOLCE	-2.55	0.0114
CD99L2	-2.55	0.0044
CD151	-2.54	0.0052
EPN2	-2.54	0.005
NDRG1	-2.54	0.0326
MFAP3L	-2.54	0.0192
SSH1	-2.53	0.0103
SNX17	-2.53	0.0105
KLHL20	-2.53	0.0424
2009-09-01	-2.53	0.0047
MYO1E	-2.52	0.008
FAM21A	-2.52	0.0471
P4HA1	-2.51	0.0061
KIF1C	-2.5	0.0003
RNF11	-2.5	0.0011
NDFIP2	-2.5	0.0008
RDH5	-2.5	0.018
PLEKHO2	-2.5	0.0004
NBR1	-2.5	0.0477
PABPC1P4	-2.5	0.0358
USP40	-2.5	0.0022
TPGS2	-2.5	0.0036
PSG10P	-2.49	0.0147
FBN2	-2.49	0.0022
GYS1	-2.48	0.0004
MYL6	-2.48	8.77e-06
PLSCR3	-2.48	0.0069
KIAA1715	-2.48	0.0121
SORBS2	-2.48	0.012
DRD1	-2.48	0.0038
CLEC3B	-2.47	0.0436
ALDH1B1	-2.47	0.0396
MIR6809	-2.47	0.0302
MUC1	-2.46	0.0256
GAS6	-2.46	0.0442
ACACA	-2.45	0.0004
CARHSP1	-2.44	0.0032
NLGN4Y	-2.44	0.04
RWDD2B	-2.44	0.0403
TCAF1P1	-2.44	0.008
TCAF1	-2.44	0.0085
FRMD6	-2.43	0.009
RAD23A	-2.43	0.021
ACTG1	-2.42	0.0409
CHD3	-2.42	0.0181
EPB41L1	-2.42	0.0088
POMT1	-2.41	0.0123
MAVS	-2.41	0.0026
FAM171B	-2.41	0.0297
FGFR2	-2.41	0.0019
ARHGAP1	-2.4	0.0045
SLC2A10	-2.4	9.63e-05
PRR13P5	-2.39	0.0013
PELP1	-2.39	0.0096
DFNA5	-2.39	0.0019
MIR4737	-2.39	0.0211
OGDH	-2.39	0.0465
ARNT	-2.39	0.0235
SLC25A3	-2.38	0.0487
CITED2	-2.38	0.0302
DRAM2	-2.38	0.0104
ACTG1P2	-2.38	0.0137
GSN	-2.38	0.0034
SH3RF1	-2.38	0.0118
SMYD5	-2.38	0.0288
EXOC4	-2.38	0.001
ACTBP2	-2.37	0.0136
NPTN	-2.37	0.0115
CYB5R3	-2.37	0.0313
ACTG1P1	-2.37	0.0064
GATS	-2.36	0.0433
PIP5K1A	-2.36	0.0051
STX4	-2.36	0.0145
LLPHP1	-2.35	0.005
EPDR1	-2.35	0.0232
SMDT1	-2.34	0.0016
NISCH	-2.34	0.0127
CHST12	-2.34	0.0068
ADH5	-2.33	0.0307
KCTD11	-2.33	0.0014
PPP3CB-AS1	-2.33	0.0004
RNF20	-2.32	0.0155
LEP	-2.32	0.02
MADD	-2.32	0.0206
GHR	-2.32	0.0111
WISP2	-2.31	0.0059
DMD	-2.31	0.0068
CLDN11	-2.31	0.0345
MSRB3	-2.31	0.0345
RAB11B	-2.31	0.0332
SLC36A1	-2.31	0.0415
B4GALT2	-2.31	0.0009
FLG-AS1	-2.3	0.0375
APPL2	-2.3	0.0003
PHTF2	-2.3	0.0011
GPR107	-2.3	0.0339
NNT	-2.3	0.0213
TRAPPC1	-2.29	0.014
DCAKD	-2.28	0.0454
TMEM263	-2.28	0.0038
SMARCC2	-2.28	0.0278
NRDC	-2.28	0.0461
STXBP1	-2.27	0.0181
CRELD2	-2.27	0.0211
FOCAD	-2.27	0.022
TNFAIP1	-2.27	0.0024
ARMCX3	-2.26	0.0046
IDH2	-2.26	0.0004
TMEM150A	-2.25	0.0204
DSP	-2.25	0.0103
ICK	-2.25	0.0204
STX6	-2.25	0.0028
CREB3L1	-2.25	0.0093
GNPAT	-2.25	0.0412
RHOBTB1	-2.25	0.0466
TRAM2	-2.24	0.005
GNA12	-2.23	0.0151
LMO7DN-IT1	-2.23	0.0291
TMEM214	-2.23	0.0177
AAGAB	-2.23	0.0203
TUBA1A	-2.23	0.0265
ARSA	-2.23	0.0014
AJUBA	-2.22	0.0084
CLCC1	-2.22	0.0105
LATS2	-2.22	0.0321
ZBTB7B	-2.22	0.0389
MAVS	-2.22	0.0144
ACOX1	-2.22	0.033
COPS7A	-2.22	0.027
JMJD8	-2.21	0.0093
URI1	-2.21	0.0192
APMAP	-2.21	0.0368
NME4	-2.2	0.0094
ADCY6	-2.2	0.0008
MPI	-2.2	0.0006
RPS6KA3	-2.2	0.0248
VAMP1	-2.2	0.0357
FAM127B	-2.19	0.0062
TRPC6	-2.19	0.0288
CPD	-2.19	0.0031
LRRFIP1	-2.19	0.01
RBM12	-2.19	0.0323
SNORD36	-2.19	0.0432
CTNND1	-2.19	0.0011
PHLDB1	-2.18	0.0052
CDC42EP3	-2.18	0.0284
USP9X	-2.18	0.0347
PHYKPL	-2.18	0.0024
VCL	-2.18	0.0109
PRCC	-2.17	0.0028
NBPF8	-2.17	0.0167
C11orf68	-2.17	0.0014
CORO1B	-2.17	0.0054
AP2M1	-2.16	0.006
GNB4	-2.16	0.0065
HDAC7	-2.16	0.0084
ZKSCAN1	-2.16	0.0025
LIMCH1	-2.16	0.0131
INADL	-2.15	0.0025
CAMKK2	-2.15	0.0245
KIAA1191	-2.15	0.0136
CMPK1	-2.14	0.0234
RNF103	-2.14	0.0052
ARNT2	-2.14	0.0089
WDR47	-2.14	0.025
UBE2Z	-2.14	0.0088
MBTPS2	-2.14	0.01
GNAS	-2.14	0.0234
FSTL1	-2.13	0.0081
SGTB	-2.13	0.0093
SFT2D2	-2.13	0.009
PVR	-2.13	0.0156
KANK1	-2.13	0.0392
PIK3IP1	-2.13	0.0073
RNPS1P1	-2.13	0.024
DLST	-2.13	0.0459
ANO10	-2.12	0.0019
HSP90B1	-2.12	0.0443
SIDT2	-2.12	0.0225
ACTN4P1	-2.12	0.0268
YPEL3	-2.11	0.0029
IL13RA1	-2.11	0.0028
BST1	-2.11	0.0064
NUCB1	-2.11	0.0004
NT5DC3	-2.1	0.0001
LINC01117	-2.1	0.0044
NUCKS1	-2.1	0.0444
RRBP1	-2.1	0.0292
PNPLA2	-2.1	0.0028
PARD3B	-2.09	0.0073
PDE4DIP	-2.09	0.001
CPA4	-2.09	0.0078
SH3D19	-2.09	0.0032
PKMP4	-2.09	0.0285
ARF6	-2.08	0.024
ARHGEF17	-2.07	0.0014
SNX7	-2.07	0.0202
RUSC2	-2.07	0.0235
KIAA0556	-2.07	0.0237
ZHX1	-2.07	0.0141
CAMTA2	-2.06	0.0065
SRPK2	-2.06	0.0057
ZDHHC3	-2.06	0.0235
KCTD9	-2.06	0.0253
OPHN1	-2.06	0.0182
COMT	-2.06	0.0163
TBCD	-2.06	0.003
GLB1	-2.05	0.0226
WNT2	-2.05	0.0059
TCEAL4	-2.05	0.0091
OPTN	-2.05	0.0464
POMGNT1	-2.05	0.0074
TXNP6	-2.05	0.004
ANAPC15	-2.04	0.0327
MXRA8	-2.04	0.0274
CAPNS1	-2.04	0.0171
MAP1A	-2.04	0.0006
TAX1BP3	-2.04	0.0261
LDHAP4	-2.04	0.0403
CALD1	-2.03	0.0228
EHD2	-2.03	0.0188
FTO	-2.03	0.0061
KIAA0196	-2.03	0.0455
STX2	-2.03	0.0334
AMACR	-2.03	0.0035
SETD7	-2.02	0.0356
B3GNT2	-2.02	0.0235
HMG20B	-2.02	0.0132
ACP2	-2.02	0.0327
OR5K2	-2.02	0.0022
SYNC	-2.01	0.0018
JPH2	-2.01	0.0033
TAT	-2.01	0.0041
NPY5R	-2.01	0.0038
THAP5P1	-2.01	0.0454
MAMLD1	-2	0.0375
AGO1	-2	0.0023
GTF2IP11	-2	0.003
GADD45B	-2	0.0484
FAM134A	-2	0.0286
TIAF1	-2	0.0172
ECSIT	-2	0.0188
CALM3	-2	0.0058
TCEAL6	-2	0.004
SGSH	-2	0.0028
TWSG1	-2	0.0036
MIR548F2	-2	0.0006
FOSL2	-2	0.0063
GYG2	-2	0.0167
ZNF512	-1.99	0.0241
ARL15	-1.99	0.0071
GTF2IRD2	-1.99	7.09e-05
MXRA7	-1.98	0.045
SLC9A9	-1.98	0.0336
CUEDC1	-1.98	0.0034
VKORC1	-1.98	0.0111
TGOLN2	-1.97	0.0018
TMED3	-1.97	0.0144
FBXL2	-1.97	0.0049
TP53INP2	-1.97	0.0013
KPNB1	-1.96	0.0326
LLGL1	-1.96	0.033
MBOAT7	-1.96	0.006
MFSD10	-1.96	0.0112
ANXA11	-1.96	0.0096
C14orf79	-1.96	0.0107
PTK2B	-1.96	0.0172
DNAJC14	-1.95	0.0033
PDLIM1	-1.95	0.0281
CDK11B	-1.95	0.0042
EIF4G1	-1.95	0.0009
KIAA0513	-1.95	0.0498
AK4P6	-1.95	0.0053
RN7SKP223	-1.95	0.0073
CNPY3	-1.95	0.0164
SLC35E2B	-1.94	0.0029
DENND6A	-1.94	0.0083
ALG14	-1.94	0.0252
snoZ278	-1.94	0.0316
MICAL1	-1.94	0.046
FAM101B	-1.94	0.035
MIR23A	-1.94	0.0029
COG7	-1.93	0.0266
ADD1	-1.93	0.0129
MTCO2P9	-1.93	0.0006
APOA1BP	-1.93	0.0137
ACAD10	-1.93	0.0275
DDHD2	-1.93	0.0211
GTF2IP1	-1.93	0.0141
AGPAT1	-1.93	0.0347
PNPO	-1.93	0.0442
CUTA	-1.93	0.0272
SLC6A17	-1.93	0.0006
AC006328.4	-1.93	0.0048
ECM2	-1.93	0.017
MDH2	-1.92	0.0419
GPN2	-1.92	0.0084
PRRG1	-1.92	0.041
XPO7	-1.92	0.0226
SLC2A9	-1.92	0.0268
EDEM2	-1.92	0.0163
HEBP1	-1.92	0.0084
GTF2IP1	-1.92	0.0222
5S_rRNA	-1.92	0.0124
NBPF25P	-1.92	0.0158
GBA	-1.92	0.0095
PRICKLE1	-1.92	0.0012
LIMK2	-1.91	0.003
FLNC	-1.91	0.0099
PPIL2	-1.91	0.0325
SNTA1	-1.91	0.0089
PABPC3	-1.91	0.0103
ACTBP7	-1.91	0.0165
ORMDL2	-1.91	0.0057
DCTN2	-1.91	0.0236
FST	-1.91	0.0104
AKAP2	-1.91	0.007
RNU7-156P	-1.91	0.0049
TRIP12	-1.91	0.0294
MYL12AP1	-1.9	0.0031
EPN1	-1.9	0.0278
MGAT1	-1.9	0.0405
TSPO	-1.9	0.04
SLC35E2	-1.9	0.0059
ACTG1P11	-1.9	0.0338
CHPF	-1.9	0.0006
NAAA	-1.89	0.0351
TGFB3	-1.89	0.0454
TMEM80	-1.89	0.0063
PRR13P1	-1.89	0.0179
PIN1	-1.89	0.029
ACTG1P21	-1.89	0.0126
CYB561	-1.89	0.0008
SCN8A	-1.89	0.0322
OR51E1	-1.89	0.0091
MEAF6P1	-1.88	0.0262
BLID	-1.88	0.0147
MYL8P	-1.88	0.0246
LINC00607	-1.88	0.0252
FCHSD1	-1.88	0.013
NAGLU	-1.88	0.0381
FAM3C2	-1.87	0.0268
FAM149B1	-1.87	0.01
TTC39C	-1.87	0.0254
KLHL12	-1.87	0.0026
HIBADH	-1.87	0.0088
MIR4774	-1.87	0.0015
DCUN1D1	-1.87	0.0424
ATF7IP	-1.87	0.0154
SNX29	-1.87	0.0275
NUAK1	-1.87	0.0255
LDAH	-1.86	0.0056
BCL2L14	-1.86	0.0145
MAP1B	-1.86	0.0008
NPM1P21	-1.86	0.0303
C20orf194	-1.86	0.0412
RRAGB	-1.86	0.0086
SPATA20P1	-1.85	0.0324
ARSB	-1.85	0.0036
CD81	-1.85	0.0293
FLOT2	-1.85	0.0002
ANKS1A	-1.85	0.0032
SUMO3	-1.85	0.0248
COL4A3BP	-1.85	0.0474
MYLKP1	-1.85	0.0496
DYRK1B	-1.84	0.0149
FPGS	-1.84	0.0235
RALBP1	-1.84	0.0005
DLG5	-1.84	0.0067
SNX12	-1.84	0.0223
VPS53	-1.84	0.0482
BACE2	-1.84	0.0403
TBC1D13	-1.84	0.0247
RABGGTA	-1.84	0.002
LEPR	-1.84	0.0238
C3orf18	-1.83	0.0174
SNTB1	-1.83	0.0074
LINC00613	-1.83	0.0408
ACBD5	-1.83	0.0161
RPE	-1.83	0.0404
LINC00933	-1.83	0.048
TCP10L2	-1.83	0.0214
DKFZP586I1420	-1.83	0.0222
FKBP8	-1.82	0.0223
SLC9A6	-1.82	0.0164
SH3D21	-1.82	0.0454
RNF122	-1.82	0.0452
ZRANB1	-1.82	0.0249
TUBB2BP1	-1.82	0.0032
GPRC5B	-1.82	0.0278
APH1B	-1.82	0.0037
RP11-837J7.3	-1.82	0.017
VAMP5	-1.82	0.0292
AIG1	-1.82	0.0432
BCL2L2	-1.82	0.0303
TUBG2	-1.82	0.0437
SMG5	-1.82	0.0056
PJA2	-1.81	0.0355
RPL29P22	-1.81	0.0426
GCNT4	-1.81	0.0214
NUMBL	-1.81	0.0216
TMEM192	-1.81	0.0129
PPP1R3B	-1.81	0.0006
CNST	-1.81	0.0085
GNAO1	-1.81	0.0138
PNRC1	-1.81	0.0449
IGKV2-23	-1.81	0.0026
MYL6P2	-1.81	0.0014
WDR4	-1.8	0.0062
SNX29P1	-1.8	0.0066
PLK2	-1.8	0.0367
PRKCA	-1.8	0.049
OLR1	-1.8	0.0168
VTI1B	-1.8	0.0055
SGMS1	-1.8	0.0263
TMEM246	-1.8	0.0254
GPR63	-1.8	0.0331
TBC1D9B	-1.79	0.042
USP47	-1.79	0.0285
HSDL1	-1.79	0.0323
Y_RNA	-1.79	0.0285
WDR7	-1.79	0.0178
SSPN	-1.79	0.0144
FAM3C	-1.79	0.041
SCMH1	-1.78	0.0143
FAM86B1	-1.78	0.0367
PPP1R21	-1.78	0.0379
Y_RNA	-1.78	0.0263
RNASET2	-1.78	0.0175
VPS11	-1.78	0.0093
CARS2	-1.78	0.0002
MTCO2P7	-1.78	0.0017
POLD4	-1.78	0.0337
GRIA3	-1.77	0.0122
MAP1LC3A	-1.77	0.0005
FAM66B	-1.77	0.0014
MGC27345	-1.77	0.047
RNU6-122P	-1.77	0.0053
PMS2P2	-1.77	0.0199
ALDH18A1	-1.76	0.0275
DFFA	-1.76	0.0469
NELFE	-1.76	0.0046
TTLL3	-1.76	0.0046
MYL5	-1.76	0.0175
LINC01336	-1.76	0.0016
AHCYL1	-1.76	0.0499
TNFRSF19	-1.76	0.0259
CES3	-1.76	0.0088
GAS2L1	-1.76	0.0128
ZNF660	-1.76	0.0038
THY1	-1.76	0.0312
HCFC2	-1.76	0.0264
STAT3	-1.76	0.05
ZNF660	-1.76	0.0211
SCD5	-1.76	0.0452
SPG11	-1.76	0.0008
HGSNAT	-1.76	0.0206
HSPB3	-1.76	0.01
DHRS1	-1.76	0.0163
MYL6P4	-1.76	0.0159
PGK1P2	-1.75	0.0265
EIF3F	-1.75	0.0018
VANGL1	-1.75	0.0256
PLAGL1	-1.75	0.0183
ATG2A	-1.75	0.0452
MTM1	-1.75	0.0413
ARHGAP17	-1.75	0.0433
PGM1	-1.75	0.0034
VEGFB	-1.75	0.0371
C22orf46	-1.75	0.0472
SLC25A1	-1.75	0.007
PDE4DIPP1	-1.75	0.0079
SHQ1	-1.75	0.0472
TMEM41A	-1.75	0.0432
PTPN21	-1.74	0.0434
MIR4796	-1.74	0.0335
TNS3	-1.74	0.0311
MARK2	-1.74	0.0058
Y_RNA	-1.74	0.0086
WDTC1	-1.74	0.006
PILRA	-1.74	0.0436
ASL	-1.74	0.0241
SGPP1	-1.74	0.0403
ZFAND5	-1.74	0.0087
RNU7-130P	-1.73	0.0008
CCDC159	-1.73	0.0155
TEF	-1.73	0.0237
FGFR1	-1.73	0.0461
GAB2	-1.73	0.0464
SLC4A4	-1.73	0.0016
TCTN2	-1.73	0.0007
SNORA63	-1.73	0.0196
ARHGAP23	-1.73	0.0096
GAPDHP44	-1.73	0.0145
C16orf62	-1.73	0.0305
FAM114A1	-1.73	0.0212
OR5BE1P	-1.72	0.0017
LENG8	-1.72	0.0178
LDHAP5	-1.72	0.0363
LETMD1	-1.72	0.0334
MAGI1	-1.72	0.0154
RP11-574K11.24	-1.72	0.0082
RASA3	-1.72	0.0284
ADPRH	-1.72	0.0065
BTBD9	-1.72	0.0047
MIR184	-1.72	0.0173
COQ5	-1.72	0.0149
MKL2	-1.72	0.0059
SNORA62	-1.71	0.0307
C1orf216	-1.71	0.0187
PITRM1	-1.71	0.0067
CFL1	-1.71	0.0492
PEX26	-1.71	0.017
RNF10	-1.71	0.0319
WWP1P1	-1.71	0.0082
AKT1S1	-1.71	0.0045
CLNS1A	-1.71	0.0464
PSMC1	-1.71	0.0044
ERLIN2	-1.71	0.0334
TUBB1P1	-1.71	0.0132
CALHM2	-1.71	0.0268
XLOC_008559	-1.71	0.0145
OR2AK2	-1.71	0.0084
NPM1P29	-1.71	0.0471
UNC13B	-1.7	0.0056
CDC42EP3P1	-1.7	0.0009
SLAMF7	-1.7	0.0377
GTF2I	-1.7	0.0052
CALM1P2	-1.7	0.0138
BTBD2	-1.7	0.0296
TLN1	-1.7	0.0238
BLMH	-1.7	0.0233
MCRS1	-1.7	0.0311
LDHAP2	-1.7	0.0278
MSH3	-1.7	0.0291
GAPDHP2	-1.69	0.0196
MAP3K13	-1.69	0.0056
RNF123	-1.69	0.0064
DYRK1B	-1.69	0.0271
FIG4	-1.69	0.006
ELL2	-1.69	0.0379
FN3KRP	-1.69	0.0421
ZNF780A	-1.69	0.0125
NPM1P6	-1.69	0.0016
ADAMTSL5	-1.69	0.0471
MRAS	-1.68	0.0485
MTND5P26	-1.68	0.0469
LOC105377247	-1.68	0.0053
MON1B	-1.68	0.0364
PTPRK	-1.68	0.0295
GGA3	-1.68	0.0037
OPA3	-1.68	0.0015
TBCK	-1.68	0.0201
OCLN	-1.68	0.0235
DEFB131	-1.68	0.0042
GPR21	-1.68	0.0448
RP11-566E18.1	-1.68	0.0042
ADAMTS12	-1.68	0.034
AMOTL2	-1.68	0.0433
RPL7P43	-1.68	0.0398
Y_RNA	-1.67	0.0476
HP1BP3	-1.67	0.0282
MTND2P7	-1.67	0.0299
TCTN1	-1.67	0.0149
PRR14	-1.67	0.0457
MYL1	-1.67	0.0447
PTOV1	-1.67	0.0449
KDELR1	-1.67	0.0392
SNORD115-24	-1.67	0.0072
MIR5701-2	-1.67	0.017
MIR5701-2	-1.67	0.017
MIR5701-3	-1.67	0.017
MIR5701-1	-1.67	0.017
MAPK3	-1.67	0.0083
INVS	-1.67	0.0159
GAPDHP65	-1.67	0.0489
GPR176	-1.67	0.0418
KIF3B	-1.66	0.0148
NXPH3	-1.66	0.0361
NUCB1-AS1	-1.66	0.013
CYB5D2	-1.66	0.0127
ARAF	-1.66	0.0273
PRRC2B	-1.66	0.0061
DNAJC19P5	-1.66	0.0158
LRFN3	-1.66	0.0022
LINC01602	-1.65	0.0169
PYGO2	-1.65	0.0228
SLC8A1	-1.65	0.0437
HERC3	-1.65	0.0223
GID8	-1.64	0.0061
BBS1	-1.64	0.0239
SIPA1L1	-1.64	0.0134
SNX33	-1.64	0.0048
TK2	-1.64	0.0322
TPI1P4	-1.64	0.0125
CTTNBP2NL	-1.64	0.0269
SLC25A24	-1.64	0.034
BAIAP2L1	-1.64	0.0043
ADAM20P3	-1.64	0.0026
CELF1	-1.63	0.0372
ABR	-1.63	0.0346
TLN2	-1.63	0.0011
AK1	-1.63	0.0436
NAALADL1	-1.63	0.0491
MAP2K3	-1.63	0.015
ATOH8	-1.63	0.0173
MRPS36P5	-1.63	0.0354
MLEC	-1.63	0.0133
RCOR3	-1.63	0.0068
PLCB3	-1.63	0.0412
UVSSA	-1.63	0.0143
RPS3AP54	-1.63	0.0072
RAD23B	-1.63	0.041
ACTBP11	-1.63	0.0186
CLK3	-1.62	0.0414
MTMR11	-1.62	0.0293
FSTL3	-1.62	0.0277
PRDX4	-1.62	0.0478
SUDS3	-1.62	0.0422
FANK1	-1.62	0.0445
OR5P3	-1.62	0.0018
KIAA0141	-1.62	0.0295
MTND2P22	-1.62	0.01
SLC4A1AP	-1.62	0.026
CNOT11	-1.62	0.0281
SLC31A2	-1.62	0.0098
VPS52	-1.62	0.046
VPS8	-1.61	0.0089
RNU6ATAC32P	-1.61	0.0011
MID1	-1.61	0.0357
PRRT1	-1.61	0.0454
THRAP3	-1.61	0.0202
NF1P2	-1.61	0.0008
PIP4K2B	-1.61	0.0172
FAM177A1P1	-1.61	0.029
RN7SKP156	-1.61	0.0425
MEN1	-1.61	0.0216
UBE4B	-1.61	0.0363
NDRG3	-1.61	0.0476
MOCS1P1	-1.61	0.0266
ANO2	-1.61	0.012
RPL21P50	-1.61	0.0144
B3GLCT	-1.61	0.045
SNORD74	-1.61	0.0229
OR7E46P	-1.61	0.041
CTPS2	-1.6	0.0444
RHBDD2	-1.6	0.0116
SEPW1	-1.6	0.0082
DENR	-1.6	0.0279
FAM149B1P1	-1.6	0.022
NLRP10	-1.6	0.0129
SLC25A23	-1.6	0.017
PPIAP7	-1.6	0.0396
WDR77	-1.6	0.024
AADACP1	-1.6	0.0317
FBXW8	-1.6	0.0145
PPP3CB	-1.6	0.0459
DARS-AS1	-1.6	0.0281
OR2M7	-1.6	0.0331
FAM228A	-1.6	0.0389
C2orf15	-1.6	0.0187
TPM4P1	-1.6	0.0189
SMAD5	-1.6	0.0354
RBM25	-1.6	0.0432
C1QTNF3-AMACR	-1.6	0.0325
METTL21C	-1.59	0.0056
IRF5P1	-1.59	0.0327
MKL1	-1.59	0.0077
MIR154	-1.59	0.0129
OR2AL1P	-1.59	0.0192
SSR4P1	-1.59	0.0248
KDM5C	-1.59	0.0141
UBE2V2P1	-1.59	0.0391
FUT11	-1.58	0.0389
MLLT10P1	-1.58	0.0065
GPAA1	-1.58	0.0065
BAHD1	-1.58	0.0022
ITGAV	-1.58	0.0377
USP24P1	-1.58	0.0043
SPATA2P1	-1.58	0.026
PRKAR1B	-1.58	0.0367
SERHL	-1.58	0.0445
GSTZ1	-1.58	0.0271
LINC00641	-1.58	0.0097
CEP41	-1.58	0.0208
SCGB1D2	-1.58	0.0173
LSM4	-1.58	0.0104
CHST14	-1.58	0.0237
SNORD115-10	-1.58	0.0479
LOC101927374	-1.58	0.0092
SYNGR1	-1.58	0.0118
PDDC1	-1.58	0.0026
ENSAP2	-1.57	0.0452
PACSIN3	-1.57	0.0425
IKBKG	-1.57	0.0419
MIR548AS	-1.57	0.0083
FBXL19-AS1	-1.57	0.0024
PABPC1P1	-1.57	0.0339
TSNAX	-1.57	0.03
EXTL3	-1.57	0.0273
RIOK3	-1.57	0.0243
CLIP3	-1.57	0.025
MED15P6	-1.57	0.0108
RABAC1	-1.56	0.0035
PTPRF	-1.56	0.0204
PRR13	-1.56	0.0257
ADRBK1	-1.56	0.0055
ARSD	-1.56	0.038
RNU6-663P	-1.56	0.0122
LRSAM1	-1.56	0.0069
PEAK1	-1.56	0.0367
SNORD36C	-1.56	0.0228
CDC42P3	-1.56	0.0479
TMEM9B	-1.56	0.032
L3MBTL2	-1.56	0.0412
CSN1S2AP	-1.55	0.0092
ZNF345	-1.55	0.0028
DSTYK	-1.55	0.0157
SLC39A12	-1.55	0.0342
RPL9P30	-1.55	0.0342
RBBP4P1	-1.55	0.0122
ABCA2	-1.54	0.0195
NCKAP5L	-1.54	0.0185
KCTD9P4	-1.54	0.0031
MEA1	-1.54	0.0297
ADAM10	-1.54	0.0439
C1GALT1C1	-1.54	0.0153
WDR34	-1.54	0.0498
FITM2	-1.54	0.0327
LINC01485	-1.54	0.0127
CTB-96E2.7	-1.54	0.0363
ERMARD	-1.53	0.0335
BORCS5	-1.53	0.048
MCFD2P1	-1.53	0.0229
B3GALNT2	-1.53	0.0472
FNBP1	-1.53	0.0102
KLKB1	-1.53	0.017
FBLIM1	-1.53	0.0335
EHD1	-1.53	0.0242
NF1P2	-1.53	0.0361
IKZF4	-1.53	0.0405
SNX25	-1.53	0.008
OR4C12	-1.53	0.0082
ACTA2-AS1	-1.53	0.0176
PGAM1P13	-1.53	0.0079
MIR513A2	-1.53	0.0046
FAM21FP	-1.53	0.0237
GAPDHP76	-1.53	0.0027
GTPBP8	-1.53	0.031
TUBB7P	-1.53	0.0378
HMGN2P26	-1.53	0.0464
KPNB1	-1.53	0.0092
C1QBPP1	-1.52	0.0294
MS4A2	-1.52	0.0037
IFI27L2	-1.52	0.0089
CREBL2	-1.52	0.0439
ELMOD3	-1.52	0.0459
INE1	-1.52	0.0346
PMVK	-1.52	0.0293
RPL7AP71	-1.52	0.0312
NF1P2	-1.52	0.0014
MAP3K8	-1.52	0.0212
STAU2	-1.52	0.047
SOCS4	-1.52	0.0323
RN7SL393P	-1.52	0.0248
MORF4L2P1	-1.52	0.0016
PSMC1P7	-1.52	0.0402
FRG1JP	-1.52	0.0326
OR9K2	-1.52	0.032
P3H3	-1.52	0.0321
CAPN2	-1.52	0.0273
CHFR	-1.52	0.0203
SPATA31D4	-1.52	0.0267
SULT1D1P	-1.51	0.0214
TBC1D2B	-1.51	0.017
RNU6-261P	-1.51	0.0412
ZNF660	-1.51	0.0383
R3HDM2	-1.51	0.0109
EIF1AXP1	-1.51	0.0386
HLA-DMA	-1.51	0.0284
HNRNPA1P33	-1.51	0.0273
FAM160A2	-1.51	0.0171
RP11-489P6.1	-1.51	0.0039
RHOT2	-1.51	0.041
KCTD9P5	-1.51	0.0406
CECR1	-1.51	0.0311
STX10	-1.51	0.0446
ANK2	-1.51	0.0092
KLF2	-1.51	0.0223
MTCYBP9	-1.51	0.0196
LINC00982	-1.51	0.0017
RAB4B	-1.51	0.0175
KIAA0100	-1.51	0.0236
BACE1	-1.51	0.0176
IQSEC1	-1.51	0.0487
WDR13	-1.5	0.0153
CTIF	-1.5	0.0202
XKRY2	-1.5	0.0182
SLC27A1	-1.5	0.0238
PIGK	-1.5	0.0039
JAK1	-1.5	0.0316
PSD	-1.5	0.0399
SNORD113-9	-1.5	0.0494
MAGI2-AS2	-1.5	0.0161
USP17L10	-1.5	0.0399
USP17L17	-1.5	0.0024
RNU7-116P	-1.5	0.0232
ZNF471	-1.5	0.0075
ZNFX1	-1.5	0.0328
TMEM17	-1.5	0.0167
C9orf9	-1.5	0.0118

## Sheet: shANKRD1 UP
Gene Symbol	Fold Change	P-val
SMIM13	1.5	0.0317
HMGA1P3	1.5	0.0476
TTTY4	1.5	0.0233
RN7SL237P	1.5	0.0381
RN7SKP154	1.5	0.0173
RN7SL130P	1.5	0.0387
APCDD1L-AS1	1.5	0.0224
GJB3	1.5	0.0262
RPS7P14	1.5	0.0037
GCHFR	1.5	0.0322
SNORA75	1.5	0.0071
CSNK1A1P1	1.5	0.0476
BLOC1S4	1.5	0.0124
EID2	1.5	0.0484
RNU1-138P	1.5	0.0473
KAT2A	1.5	0.0412
CCL7	1.51	0.0382
SNORA44	1.51	0.0222
MIR3682	1.51	0.0184
GPM6BP3	1.51	0.0205
RN7SL685P	1.51	0.0247
DMC1	1.51	0.0142
RPS24P6	1.51	0.0104
KRTAP5-AS1	1.51	0.0486
DPM1	1.51	0.0496
RNU6-516P	1.51	0.0061
CENPV	1.51	0.0044
MTF2	1.51	0.0471
NANOGNB	1.51	0.0409
MIR4772	1.51	0.0105
RIF1	1.51	0.0273
MTFMT	1.51	0.0084
CBLB	1.51	0.0271
HSPE1P5	1.51	0.0249
VN1R65P	1.52	0.0197
CHMP1B	1.52	0.0179
ARHGEF10	1.52	0.0189
RPS25	1.52	0.0498
RN7SKP123	1.52	0.0062
ZNF841	1.52	0.039
RNU6-522P	1.52	0.0239
RPL23AP41	1.52	0.0383
S100A12	1.52	0.0225
LINC01179	1.52	0.0364
RAB5A	1.52	0.0459
NHSL2	1.52	0.0143
HIST1H2BB	1.52	0.0038
CICP22	1.52	0.0224
DGKE	1.52	0.0022
RNU6-588P	1.52	0.008
RBM26-AS1	1.52	0.0122
CA13	1.52	0.027
RP11-329N15.3	1.52	0.0273
ELOVL6	1.52	0.016
BCL2A1	1.52	0.0139
HMGA1P1	1.52	0.0395
RNA5SP53	1.52	0.0065
ADAM8	1.52	0.0157
LSM6	1.53	0.0213
MRPS15	1.53	0.0218
RNFT1P3	1.53	0.0067
snoU13	1.53	0.0461
RN7SL820P	1.53	0.0163
BNIP3P34	1.53	0.027
RNU6-970P	1.53	0.0293
MDN1	1.53	0.0431
RAB10	1.53	0.0357
PCCA-AS1	1.53	0.0125
RNU1-15P	1.53	0.0318
WNT5A	1.53	0.0396
TEX9	1.53	0.0286
MTHFD2P5	1.53	0.0451
MIR216B	1.53	0.0066
LINC00662	1.54	0.0486
RN7SL817P	1.54	0.0458
OR5J1P	1.54	0.0055
SLIT2	1.54	0.0177
RN7SL793P	1.54	0.0173
ZBTB14	1.54	0.0389
DYRK3	1.54	0.0297
ENSAP1	1.54	0.0443
RPS7P11	1.54	0.0309
USP42	1.54	0.0206
RPL23AP35	1.54	0.0058
RN7SL513P	1.54	0.014
SOBP	1.54	0.0322
PUS3	1.54	0.0321
RN7SL205P	1.54	0.045
SFT2D3	1.54	0.0089
PAPD5	1.54	0.028
LRGUK	1.54	0.0161
MTATP6P29	1.54	0.0068
CNBD1	1.55	0.0235
CDRT1	1.55	0.0166
DDHD1	1.55	0.0378
RNU6-716P	1.55	0.0315
SMAD7	1.55	0.0163
RPSAP73	1.55	0.0444
SNORA55	1.55	0.0262
PAIP2	1.55	0.0141
RPIA	1.55	0.007
RNU5A-2P	1.55	0.0077
FGF13-AS1	1.55	0.0086
PCSK5	1.55	0.0431
TOPBP1	1.55	0.0426
C6orf203	1.55	0.0485
RPGR	1.55	0.0332
PPP3R1	1.55	0.0156
RNU1-115P	1.55	0.0472
RPL39P	1.55	0.0453
POMP	1.56	0.0243
MRPL49P2	1.56	0.0083
RN7SL625P	1.56	0.0222
ACADM	1.56	0.0072
TCEB1P21	1.56	0.0225
GOLGA2P5	1.56	0.0361
ETNK1	1.56	0.0088
SHC3	1.56	0.038
IFNAR2	1.57	0.0366
SCOC-AS1	1.57	0.0221
MIR1302-2	1.57	0.0022
MACROD1	1.57	0.0129
PTER	1.57	0.0163
RNA5SP114	1.57	0.0395
TXNP3	1.57	0.0166
RNU2-68P	1.57	0.0232
C11orf58	1.57	0.0499
AGAP4	1.57	0.0199
MMADHC	1.57	0.0299
ABL1	1.58	0.0139
RN7SL508P	1.58	0.0047
RNU6-546P	1.58	0.0418
RNU7-10P	1.58	0.0094
ZNF299P	1.58	0.0473
MAP3K5	1.58	0.029
MIR298	1.58	0.0083
MIR567	1.58	0.022
LCORL	1.58	0.024
PVRL1	1.58	0.0133
HIST1H4A	1.58	0.0355
PDCD2	1.58	0.0231
KCMF1	1.58	0.0249
RPL30P7	1.59	0.0454
RPS29P25	1.59	0.0023
FAM213A	1.59	0.009
RNU6-221P	1.59	0.0446
TSKU	1.59	0.0317
STRADB	1.59	0.0375
KARS	1.59	0.0379
UBE2D2	1.6	0.0368
RNU6-1090P	1.6	0.0318
RNF112	1.6	0.0063
PGM5P3-AS1	1.6	0.0399
RN7SL543P	1.6	0.0168
USP16	1.6	0.0119
MND1	1.6	0.038
ZNF502	1.6	0.0321
RNU4-54P	1.6	0.0114
RNU6-613P	1.6	0.0044
RP11-431J24.2	1.6	0.0428
RN7SL77P	1.61	0.0113
LNPEP	1.61	0.0327
HSD17B11	1.61	0.0264
MIR6780A	1.61	0.021
EMD	1.61	0.0295
DRD5P2	1.61	0.0063
RNU1-77P	1.61	0.0444
PDE3B	1.61	0.0125
SNORA80E	1.61	0.0396
MRPL39	1.61	0.0293
Y_RNA	1.61	0.0395
RNU6-811P	1.62	0.0341
SNORA26	1.62	0.0047
RPL6P9	1.62	0.002
KHDRBS3	1.62	0.0475
IL17RD	1.62	0.0188
B3GNT5	1.62	0.0019
GPR75	1.62	0.033
Metazoa_SRP	1.62	0.0141
RN7SL792P	1.62	0.0499
RPS20P5	1.62	0.0407
RPL23AP2	1.62	0.0432
LMAN1	1.62	0.0266
MIR1302-10	1.62	0.0033
NDUFAF2	1.62	0.0192
MIR3125	1.62	0.0028
BTBD9	1.63	0.0178
LINC00368	1.63	0.0069
ZNF248	1.63	0.0057
BDKRB2	1.63	0.0499
SLC2A3P1	1.63	0.0219
NAA50	1.63	0.0222
TLE3	1.63	0.0324
RNU6-997P	1.64	0.0158
CNIH2	1.64	0.0269
SEMA4B	1.64	0.0448
ZNF660	1.64	0.0371
ILF2	1.64	0.0207
TCEB1P9	1.64	0.0046
RNVU1-15	1.64	0.0214
LINC01119	1.64	0.0238
ALG5	1.64	0.0225
RPL19P12	1.64	0.0096
THBD	1.64	0.0122
CNIH1	1.64	0.0179
RNU6-1119P	1.64	0.0463
C18orf32	1.65	0.0449
ZC3H12C	1.65	0.0352
RNU6-629P	1.65	0.0041
SCARNA11	1.65	0.0271
RNU6-1154P	1.66	0.0044
IMP3	1.66	0.0166
CCDC58P3	1.66	0.0417
TARS2P1	1.66	0.0483
TSC22D4	1.66	0.0462
Y_RNA	1.66	0.0071
RNU6-722P	1.66	0.0488
GOLGA7	1.66	0.0319
ZNF736P11Y	1.66	0.0405
RSL24D1P8	1.66	0.0104
RNF152	1.67	0.0423
SNORA31	1.67	0.0028
RN7SL494P	1.67	0.0195
SARNP	1.67	0.0353
RPL17P45	1.67	0.0383
C21orf59	1.67	0.0051
SLC22A1	1.67	0.0183
EIF4A2P4	1.68	0.0494
RN7SL200P	1.68	0.0099
LANCL2	1.68	0.0215
CDCA3	1.68	0.0192
HIST2H3DP1	1.68	0.0108
RGPD5	1.68	0.0279
MIR1246	1.68	0.0017
CCNJ	1.68	0.04
UBE2CP1	1.68	0.0229
MPHOSPH6	1.68	0.0092
IL1RAP	1.68	0.0099
RNU6-638P	1.68	0.033
SETX	1.69	0.0047
PRRX1	1.69	0.0057
RNA5SP88	1.69	0.0122
GNG5	1.69	0.0122
DTNB	1.69	0.0163
CDC20P1	1.69	0.0232
IFNGR2	1.7	0.0002
HNRNPAB	1.7	0.0225
RABGAP1L	1.7	0.0217
MTRF1L	1.7	0.0253
GEM	1.7	0.0181
FAM210B	1.7	0.0358
PSMA7	1.7	0.0269
TNRC6A	1.7	0.0157
RFK	1.7	0.0118
PFDN2	1.7	0.0135
ADAL	1.7	0.0341
DPY19L2P3	1.7	0.0326
EIF5	1.71	0.0149
MIR15B	1.71	0.0321
PAPD4	1.71	0.0355
DIS3	1.71	0.0273
FNDC3A	1.71	0.0113
KIFC3	1.71	0.0251
E2F8	1.71	0.0109
TCEB1P30	1.71	0.0312
H3F3AP1	1.71	0.0117
KIAA1551	1.71	0.0356
ZDHHC18	1.72	0.022
LRRC17	1.72	0.0155
KYNU	1.72	0.0358
NSUN7	1.72	0.0354
RNU1-56P	1.72	0.0342
SNW1	1.72	0.0269
RNU6-818P	1.72	0.0375
ATIC	1.72	0.0478
TAF1A	1.73	0.0287
RNU6-1151P	1.73	0.0229
NOP56	1.73	0.0027
OTUD3	1.73	0.0403
MTCO2P17	1.73	0.0423
U2AF1	1.73	0.0397
PDGFRL	1.73	0.0267
DHX36	1.73	0.0082
RAD54B	1.74	0.0189
RN7SL736P	1.74	0.0209
ZNF322A	1.74	0.001
CAMK4	1.74	0.0455
FABP5	1.74	0.0016
SNRPG	1.74	0.0415
PLXNA2	1.74	0.0331
SNORA70C	1.74	0.0086
TWISTNB	1.74	0.036
TMED11P	1.74	0.0196
CACYBP	1.74	0.0129
SNORD39	1.74	0.0217
RNU1-109P	1.74	0.0255
JMY	1.75	0.0277
C1orf53	1.75	0.0121
FZD8	1.75	0.0498
RPL26P37	1.75	0.0134
EFNB3	1.75	0.0085
HIST2H2AC	1.75	0.0191
RN7SL337P	1.76	0.0037
AURKB	1.76	0.0187
TRAPPC8	1.76	0.0011
PANK2	1.76	0.0074
MTND3P21	1.76	0.0136
RPL23AP71	1.76	0.0113
SNORD18	1.77	0.0307
MED17	1.77	0.0025
TRPS1	1.77	0.0258
FAM225A	1.77	0.0014
RN7SL333P	1.77	0.0101
HNRNPA1P56	1.77	0.0129
ADAM20P1	1.77	0.0093
TMEM200B	1.77	0.0145
Metazoa_SRP	1.77	0.0477
FOXD2-AS1	1.77	0.0061
FAM103A1	1.78	0.0493
SLK	1.78	0.0104
BTBD7P2	1.78	0.0018
LRRC37A3	1.78	0.0062
HSPE1P2	1.78	0.0317
FAM217B	1.78	0.0058
CCP110	1.78	0.0096
N4BP2	1.78	0.0149
GCSH	1.78	0.0416
SMIM20	1.78	0.0078
RN7SL492P	1.78	0.013
RNU6-410P	1.79	0.0288
CASP3	1.79	0.0473
NSA2	1.79	0.0242
KIAA2026	1.79	0.048
ZBTB20	1.79	0.0163
IPMK	1.8	0.0327
OLA1P1	1.8	0.0054
LIN9	1.8	0.0404
LINC00854	1.8	0.0396
SMU1	1.8	0.0148
PA2G4P2	1.8	0.0485
RNU1-72P	1.81	0.005
ARPC1A	1.81	0.0308
SNORA71C	1.81	0.0228
RNF212B	1.81	0.0025
SCARNA2	1.81	0.0169
RNU6-660P	1.81	0.0426
GPR3	1.81	0.015
YAE1D1	1.82	0.0371
RNU6-820P	1.82	0.0408
RNU6-1159P	1.82	0.0329
MAD2L1	1.83	0.0249
ZSWIM6	1.83	0.0463
MCMBP	1.84	0.0007
PPWD1	1.84	0.0335
GLRX2	1.84	0.0354
KLF12	1.84	0.0361
PMEPA1	1.84	0.0101
AGMAT	1.84	0.0049
TIMM9	1.84	0.0363
CSNK1A1	1.84	0.0045
CKLF-CMTM1	1.84	0.0222
LINC00909	1.85	0.0394
U4	1.85	0.0033
HIST1H3C	1.85	0.0378
SLC33A1	1.85	0.0325
TRIM35	1.85	0.0258
STK26	1.85	0.0123
TIPIN	1.86	0.007
RNF13	1.86	0.0023
ZNF663P	1.86	0.0412
GMPS	1.86	0.0029
NUDCD2	1.86	0.0134
SNORD14A	1.86	0.015
LDHB	1.87	0.0046
GEMIN6	1.87	0.0251
BEX4	1.87	0.0391
CRNDE	1.87	0.0318
SH3KBP1	1.87	0.023
PUM3	1.87	0.0251
HIST1H2AH	1.87	0.0468
RPS8	1.87	0.0381
COL24A1	1.87	0.0027
RNU1-136P	1.87	0.0227
SCLT1	1.88	0.0325
METTL23	1.88	0.0084
MIR3908	1.88	0.0168
RABGGTB	1.88	0.0499
PA2G4	1.88	0.0058
ZNF507	1.88	0.0302
TIMM9P1	1.89	0.0198
CDYL	1.89	0.0184
CBX3P1	1.89	0.0008
USP3	1.89	0.038
H2AFX	1.9	0.0307
MASTL	1.9	0.0275
SNORA59B	1.9	0.0284
RN7SL388P	1.9	0.0007
UPF2	1.9	0.0149
ARPC5L	1.9	0.0201
RRM1	1.9	0.0313
MT2A	1.9	0.0148
ALYREF	1.9	0.0113
C14orf142	1.91	0.0351
HIST1H4J	1.91	0.0124
MT1P1	1.91	0.0048
GFM1	1.91	0.013
HSPE1P6	1.91	0.0334
RGS10	1.92	0.0045
RN7SL623P	1.92	0.0063
SCARNA8	1.92	0.0348
POC1B	1.92	0.0314
WDR74	1.92	0.0085
NAB1	1.93	0.0091
ZFP69B	1.93	0.0056
NXT1P1	1.93	0.0218
RPAP3	1.93	0.0052
MIR19B2	1.94	0.0023
SNORD113-2	1.94	0.0378
DDX21	1.94	0.0015
MIR3611	1.94	0.0371
RN7SL589P	1.94	0.0451
FBXO11	1.94	0.0071
RNU6-942P	1.94	0.0314
SIX4	1.95	0.0079
PDGFRA	1.95	0.0359
RNU1-42P	1.95	0.027
SLC7A11-AS1	1.95	0.0118
ZNF800	1.95	0.0499
CREM	1.95	0.0235
TUBD1	1.95	0.0157
RFX8	1.96	0.0236
RNU6-192P	1.96	0.0082
KCNT2	1.96	0.009
CD2AP	1.96	0.013
HSPE1P7	1.96	0.013
TOP1	1.96	0.0209
GDPD1	1.97	0.0191
MIR376A1	1.97	0.0083
LRRC34	1.97	0.0286
NPM3	1.97	0.0202
KDM7A	1.97	0.0002
MREG	1.97	0.0124
MYSM1	1.97	0.0461
QKI	1.98	0.0054
OSBPL6	1.98	0.015
ZNF627	1.98	0.0305
MKLN1	1.98	0.0104
CTAGE5	1.98	0.0412
AHCTF1P1	1.98	0.0103
MIR548F1	1.98	0.0331
GTPBP10	1.99	0.011
SNORD3C	1.99	0.0376
AGO3	1.99	0.0267
CDK17	1.99	0.0076
FIGNL1	1.99	0.007
APIP	1.99	0.0426
RNU6-838P	1.99	0.0417
RPF2P1	2	0.0141
ANKRD17	2	0.0063
TTC8	2	0.0229
RNU6-340P	2.01	0.0009
AC010655.1	2.01	0.0464
RPF2	2.01	0.0033
H3F3AP4	2.01	0.0066
LRRC49	2.02	0.0007
ST3GAL1	2.02	0.0063
CYP51A1	2.02	0.0266
LRRC58	2.02	0.0293
RNU6-1167P	2.03	0.048
EZH2	2.03	0.0047
ABCE1	2.03	0.0093
EXO1	2.03	0.0059
SCARNA7	2.03	0.0174
LAMA1	2.03	0.045
H3F3A	2.03	0.0034
FABP5P2	2.03	0.0006
ADSS	2.03	0.0053
PTRH2	2.04	0.0297
UBN2	2.05	0.0413
LPAR6	2.05	0.0331
MTPAP	2.06	0.0097
MTCO3P42	2.06	0.0124
CEP290	2.06	0.0492
VEGFA	2.06	0.0339
TAF9B	2.06	0.0085
SLC22A4	2.06	0.0169
NUF2	2.06	0.0127
CYFIP2	2.07	0.0264
CADPS2	2.07	0.0068
SUZ12	2.07	0.0284
PSMG2	2.07	0.0119
SNORA2C	2.08	0.0381
YEATS4	2.08	0.0085
LINC00339	2.08	0.0149
UTP6	2.09	0.0288
LMO4	2.09	0.0028
SMC5	2.09	0.0156
HIST1H2AM	2.09	0.0172
PHC2	2.1	0.0072
RNU6-126P	2.1	0.0203
PTBP3	2.1	0.0162
RRM2P4	2.11	0.0114
LAPTM4B	2.11	0.0212
HIST2H3A	2.11	0.0444
SEC11A	2.11	0.0351
GAS5	2.12	0.0065
CMAS	2.12	0.0261
TSPAN5	2.12	0.0041
HMGA2	2.13	0.0121
RNU4-89P	2.13	0.0121
ATP2B1	2.13	0.0335
CUL1	2.13	0.0224
SNHG19	2.13	0.0186
PLEKHA5	2.13	0.0015
ARHGEF26	2.14	0.0127
BUD31	2.14	0.0484
TRIB1	2.14	0.0446
RPS29	2.14	0.0139
PSMA3	2.14	0.0149
MIR8055	2.14	0.0052
RNU6-179P	2.15	0.0425
SMCHD1	2.16	0.0029
MCTS1	2.16	0.007
PSMA2	2.16	0.0307
TMED5	2.16	0.0072
RNU1-14P	2.16	0.0309
ABRACL	2.16	0.0013
SNORD3A	2.17	0.0015
SUZ12P1	2.17	0.0123
CTSS	2.18	0.0404
UBXN8	2.18	0.008
PITPNC1	2.2	0.0141
NEMP2	2.2	0.0105
RNU6-428P	2.21	0.0349
MIR3118-1	2.21	0.0056
RNU6-556P	2.22	0.005
RMND5A	2.22	0.0409
FAM129A	2.22	0.0044
TCONS_l2_00029211	2.23	0.0102
ACOT13	2.23	0.0437
CUL3	2.23	0.0253
CDC45	2.23	0.003
E2F7	2.23	0.0058
PMAIP1	2.23	0.0062
HIST2H3A	2.24	0.0117
LRIF1	2.24	0.0303
PDCD10	2.24	0.0379
ENOPH1	2.25	0.0192
STRAP	2.25	0.0056
SMAD7	2.25	0.0205
HIST2H2AA3	2.26	0.0251
NIFK	2.26	0.0051
CEP55	2.26	0.0496
PPP3CA	2.27	0.0229
RAB8B	2.27	0.0108
YES1	2.27	0.0178
IL1RL1	2.27	0.0096
HIST1H2AL	2.27	0.0411
MT2P1	2.27	0.0203
SKIL	2.29	0.0228
UBE2T	2.29	0.0098
POLB	2.29	0.0124
PTPRG	2.3	0.0465
RNU6-729P	2.3	0.047
NPC1	2.3	0.001
CHIC2	2.3	0.0176
RIN2	2.31	0.0194
VRK2	2.31	0.0005
TMF1	2.31	0.0293
HMGB2	2.33	0.021
ASAH2B	2.33	0.0385
SMAGP	2.33	0.035
SETBP1	2.33	0.0211
ZNF121	2.34	0.0203
RNU7-53P	2.35	0.0379
CMC2	2.36	0.0088
BTG3	2.36	0.0183
TPBG	2.37	0.0376
RNU6-1094P	2.37	0.0196
MSANTD3	2.37	0.0233
HIST1H4L	2.38	0.0235
RAB27B	2.38	0.0157
MT1A	2.38	0.0152
PTTG1	2.38	0.0268
PTPN12	2.39	0.0166
KIF27	2.39	0.0004
C1QBP	2.39	0.0018
SMARCA5	2.4	0.0087
PTEN	2.41	0.0185
KLHL15	2.42	0.0024
USP3	2.43	0.0032
RNVU1-14	2.43	0.0044
SNORD15B	2.43	0.0078
FIBIN	2.43	0.0479
SNORD14E	2.44	0.017
MPHOSPH9	2.45	0.0303
SETD9	2.45	0.0229
TTC39B	2.45	0.0299
SPRY2	2.46	0.0198
NAMPT	2.47	0.0176
RNU6-1075P	2.47	0.0451
MT1M	2.47	0.0118
LYAR	2.47	0.0048
MT1B	2.47	0.0179
CBX3P9	2.48	0.0154
HMGA1	2.5	0.0184
MIR367	2.5	0.0002
H2AFZP4	2.5	0.0126
MT1XP1	2.5	0.0151
JARID2	2.5	0.0008
RNU6-26P	2.52	0.0476
RNF24	2.52	0.0209
PACRG	2.54	0.006
PNRC2P1	2.55	0.0062
CCDC68	2.56	0.0293
AASDHPPT	2.56	0.0221
MT1F	2.57	0.0357
DUSP5	2.57	0.041
SLC44A1	2.57	0.0007
TFB2M	2.58	0.0097
MT1JP	2.58	0.036
SPDL1	2.59	0.0021
NAMPTP3	2.6	0.016
HSPH1	2.61	0.002
ARL5A	2.61	0.0011
FGF5	2.63	0.009
ABCA6	2.64	0.018
RNU6-1226P	2.65	0.0382
SNORD3B-1	2.66	0.0117
MT1DP	2.66	0.0197
PRDM1	2.66	0.0111
SNX5	2.67	0.0194
CEP170	2.68	0.0037
ESM1	2.69	0.0313
MT1G	2.69	0.0188
DBF4P1	2.71	0.0006
FKBP1A	2.72	0.0452
ZCCHC2	2.74	0.0355
MT1X	2.74	0.0198
NTNG1	2.74	0.0396
RNU6-88P	2.76	0.0042
CDCA2	2.79	0.0251
BZW1P2	2.8	0.0078
CNOT10	2.8	0.0165
MT1L	2.81	0.0058
CEBPG	2.81	0.0283
LGR4	2.81	0.0047
SNORA64	2.82	0.0283
SNORD3B-2	2.83	0.0155
HIVEP2	2.83	0.0107
MOXD1	2.83	0.0056
RAD51B	2.85	0.0238
MIR1244-2	2.87	0.0074
MIR1244-1	2.87	0.0074
POLR2B	2.88	0.0121
MIR644A	2.91	0.0378
CEP170P1	2.91	0.0131
HIST1H4K	2.93	0.0014
ZCCHC17	2.93	0.025
GNG11	2.94	0.0498
C12orf57	2.94	0.0458
ZNF483	2.95	0.0358
MLLT11	2.97	0.0148
UAP1	2.98	0.0061
RNU6-44P	2.99	0.0209
NUP155	3	0.0388
RALA	3	0.0294
HS3ST3A1	3.04	0.0111
CNIH3	3.07	0.0033
RGS2	3.08	0.009
FBXO5	3.11	0.0008
CHST11	3.12	0.0027
NAMPTP1	3.12	0.0332
NETO2	3.13	0.0117
FLVCR1	3.13	0.0015
MIR199A2	3.13	0.0065
GGCT	3.13	0.0011
PDE4D	3.18	0.0121
PDCD5	3.18	0.0028
GPR183	3.23	0.0224
SNORA38B	3.26	0.0311
HIST1H4D	3.26	0.0085
PNP	3.27	0.0145
RNFT1	3.28	0.0385
INA	3.33	0.0012
SNORA14A	3.37	0.0203
HSPE1	3.37	0.0013
ASF1A	3.37	0.0172
HS3ST3B1	3.39	0.0276
CASP4	3.44	0.001
SPRY4	3.45	0.0347
FAM60A	3.46	0.0103
LRRN3	3.5	0.004
CKAP2	3.52	0.0433
SLC35A1	3.52	0.0349
PXK	3.52	0.0381
MT1P3	3.54	0.0163
PCNA	3.7	0.0039
PID1	3.76	0.0005
MT1E	3.78	0.0192
BRINP1	3.81	0.0195
RGS4	3.82	0.0407
PNRC2	3.82	0.0059
CD274	3.84	0.0092
SLC16A6	3.87	0.0228
HIST2H2AB	3.88	0.0158
H2AFZ	3.94	0.0053
ASPM	4.04	0.0235
SLC6A15	4.04	0.0038
TTC32	4.3	0.0184
FAM196B	4.53	0.0287
DNM1	4.83	0.0011
PLAU	5.22	0.0197
SLC20A1	5.24	0.0174
DEPDC1	5.42	0.0116
AURKA	5.69	0.0143
NET1	5.79	0.0109
TNFAIP6	5.81	0.0009
CLEC2B	5.87	0.0003
FAIM2	5.88	0.0265
CCNB2	5.97	0.0374
TBX3	6.24	0.0178
SNORA11	6.86	0.0373
CENPN	7.13	0.0066
DUSP6	7.28	0.0038
CTHRC1	7.42	0.0311
OGFRL1	7.8	0.0489
LCE2A	9.27	0.0342
ITGA2	9.75	0.0009
