# Supplementary material for: ANKRD1 is a mesenchymal-specific driver of cancer-associated fibroblast activation bridging androgen receptor loss to AP-1 activation
Source: Nat Commun. 2024 Feb 3;15:1038. doi: 10.1038/s41467-024-45308-w (PMC10838290; doi:10.1038/s41467-024-45308-w)
Supplement: Supplementary file 6 — Supplementary Data 3 [file 41467_2024_45308_MOESM6_ESM.xlsx]

## Sheet: Table_3_ARCHS4_Tissues_shANKRD1
Term	Overlap	P-value	Adjusted P-value	Old P-value	Old Adjusted P-value	Odds Ratio	Combined Score	Genes
FIBROBLAST	180/2316	7.32e-47	7.9e-45	0	0	4.51519	479.654	SLC35B2	OXTR	CSF1	PVR	TMEM263	MYLK	NDST1	EFEMP1	RUSC2	BMPER	CREB3L1	DAG1	VSTM4	SLC16A2	CCDC92	SLC16A3	ANKRD13A	IL13RA1	PIAS3	IGFBP4	WNT5A	SHISA4	LMO7	PCOLCE	ACTN4	HSPG2	SPOCD1	KCTD9	TWSG1	ARMCX2	FRMD6	PSG5	DAAM2	PSG4	MAP1A	MXRA8	CERCAM	ROR1	KCTD11	FKBP9	ALPK2	AJUBA
OSTEOBLAST	151/2316	1.55e-29	8.39e-28	0	0	3.42427	227.145	SLC35B2	OXTR	CSF1	DIXDC1	PVR	NDST1	DEPTOR	EFEMP1	RUSC2	BMPER	CREB3L1	VSTM4	CCDC92	PIAS3	IGFBP4	WNT5A	SHISA4	EPDR1	LMO7	PCOLCE	HSPG2	SPOCD1	TWSG1	ARMCX2	FRMD6	DAAM2	PSG4	MAP1A	MXRA8	CERCAM	ROR1	FKBP9	ALPK2	AJUBA	PLBD2	VCL	PPIC	FBN2	CEMIP	CD151	RHOBTB1	CNN1
KUPFFER CELL	149/2316	1.81e-28	6.51e-27	0	0	3.35639	214.407	SLC35B2	OXTR	CSF1	PVR	MYLK	NDST1	DEPTOR	EFEMP1	RUSC2	BMPER	CREB3L1	DAG1	SLC16A2	SLC16A3	IL13RA1	IGFBP4	SHISA4	EPDR1	LMO7	PCOLCE	HSPG2	SPOCD1	TWSG1	ARMCX2	FRMD6	PSG5	DAAM2	PSG4	MAP1A	MXRA8	CERCAM	ROR1	FKBP9	ALPK2	AJUBA	PLBD2	VCL	PPIC	CEMIP	CD151	CD99L2	RHOBTB1
RESPIRATORY SMOOTH MUSCLE	136/2316	5.7e-22	1.54e-20	0	0	2.9355	143.592	SLC35B2	OXTR	CSF1	PVR	MYLK	NDST1	EFEMP1	RUSC2	BMPER	CREB3L1	VSTM4	SLC16A2	GYG2	IGFBP4	WNT5A	SHISA4	EPDR1	PCOLCE	HSPG2	SPOCD1	TWSG1	ARMCX2	FRMD6	PSG5	DAAM2	PSG4	MAP1A	MXRA8	CERCAM	ROR1	KCTD11	FKBP9	ALPK2	AJUBA	PLBD2	PPIC	FBN2	CEMIP	CD151	TMTC1	CD99L2	RHOBTB1
STROMAL CELL	130/2316	3.16e-19	6.82e-18	0	0	2.75245	117.253	SLC35B2	OXTR	CSF1	MYLK	NDST1	EFEMP1	RUSC2	BMPER	CREB3L1	PIAS3	IGFBP4	WNT5A	SHISA4	LMO7	PCOLCE	HSPG2	SPOCD1	KCTD9	TWSG1	ARMCX2	FRMD6	PSG5	PSG4	MAP1A	MXRA8	CERCAM	ROR1	FKBP9	ALPK2	AJUBA	PLBD2	PPIC	FBN2	CEMIP	CD99L2	RHOBTB1	CALD1	STC2	SERPINH1	TSPAN4	SNX7	WNT2
FORESKIN FIBROBLAST	129/2316	8.72e-19	1.57e-17	0	0	2.72259	113.216	OXTR	CSF1	TMEM263	MYLK	EFEMP1	ACTG1P2	BMPER	CREB3L1	NIPAL3	ACTG1P1	VSTM4	SLC16A2	IL13RA1	IGFBP4	LIMCH1	WNT5A	LMO7	PCOLCE	HSPG2	ACTBP2	SPOCD1	KCTD9	TWSG1	FRMD6	PSG5	DAAM2	PSG4	GTF2IP11	MAP1A	MXRA8	CERCAM	FKBP9	ALPK2	AJUBA	VCL	PPIC	FBN2	CEMIP	RWDD2B	TMTC1	ADH5	UGCG
MYOFIBROBLAST	125/2316	4.54e-17	7.01e-16	0	0	2.60495	98.0254	SLC35B2	OXTR	CSF1	PVR	ACTB	MYLK	ACTG1	NDST1	EFEMP1	RUSC2	CREB3L1	SLC16A2	GYG2	SLC16A3	IGFBP4	LIMCH1	WNT5A	SHISA4	LMO7	PCOLCE	ACTN4	HSPG2	SPOCD1	TWSG1	FRMD6	PSG5	DAAM2	PSG4	MAP1A	MXRA8	CERCAM	KCTD11	FKBP9	ALPK2	AJUBA	VCL	PPIC	FBN2	CEMIP	TMTC1	RHOBTB1	CNN1
MYOBLAST	121/2316	1.99e-15	2.68e-14	0	0	2.49014	84.297	OXTR	COMT	ACTB	TMEM263	MYLK	ACTG1	EFEMP1	CREB3L1	VSTM4	IGFBP4	WNT5A	LMO7	HSPG2	ACTBP2	SPOCD1	DYNC1LI2	MYL6	ARMCX2	FRMD6	MAP1A	MXRA8	ROR1	FKBP9	ALPK2	AJUBA	VCL	PPIC	FBN2	CEMIP	RWDD2B	ANAPC15	KCNE4	MAGED1	TMTC1	UGCG	CALD1	STC2	SERPINH1	MAP4	SNX7	CPA4	NDFIP2
FETAL LUNG	120/2316	4.97e-15	5.37e-14	0	0	2.46186	81.0831	PHLDB1	PVR	MYLK	NDST1	EFEMP1	RUSC2	BMPER	CREB3L1	SLC16A2	GYG2	IGFBP4	WNT5A	SHISA4	LMO7	PCOLCE	HSPG2	SPOCD1	TWSG1	ARMCX2	FRMD6	PSG5	DAAM2	PSG4	MAP1A	MXRA8	CERCAM	ROR1	KCTD11	FKBP9	ALPK2	AJUBA	PPIC	FBN2	CEMIP	CD151	MAGED1	SDC3	TMTC1	RHOBTB1	CNN1	EPB41L1	CALD1
VASCULAR SMOOTH MUSCLE	120/2316	4.97e-15	5.37e-14	0	0	2.46186	81.0831	SLC35B2	OXTR	CSF1	PVR	NDST1	EFEMP1	RUSC2	BMPER	CREB3L1	DAG1	SLC16A2	SLC16A3	IGFBP4	SHISA4	EPDR1	LMO7	PCOLCE	HSPG2	SPOCD1	TOM1L2	TWSG1	ARMCX2	FRMD6	PSG5	PSG4	MAP1A	MXRA8	CERCAM	MYADM	ROR1	KCTD11	FKBP9	ALPK2	AJUBA	PLBD2	PPIC	CEMIP	CD151	CNN1	CALD1	STC2	SERPINH1
ASTROCYTE	118/2316	3e-14	2.95e-13	0	0	2.40582	74.9077	SLC35B2	OXTR	CSF1	DIXDC1	PVR	MYLK	ACTG1	NDST1	EFEMP1	RUSC2	CREB3L1	DAG1	GYG2	PIAS3	IGFBP4	WNT5A	SHISA4	EPDR1	PCOLCE	HSPG2	SPOCD1	TOM1L2	ARMCX2	FRMD6	MAP1A	MXRA8	CERCAM	ROR1	FKBP9	ALPK2	AJUBA	VCL	PPIC	FBN2	CEMIP	CD151	MAGED1	SDC3	RHOBTB1	CNN1	EPB41L1	CALD1
VENTRICLE	114/2316	9.58e-13	8.63e-12	0	0	2.29572	63.5306	PHLDB1	OR5K2	PVR	DCAF6	NDST1	EFEMP1	RUSC2	CREB3L1	DAG1	VSTM4	IGFBP4	LIMCH1	SHISA4	EPDR1	LMO7	PCOLCE	HSPG2	TOM1L2	KCTD9	DAAM2	MAP1A	MXRA8	ROR1	FKBP9	ALPK2	VCL	PPIC	TMTC1	CD99L2	NDRG1	RHOBTB1	CYB5R1	CNN1	CALD1	MAP4	SNX7	JAG1	DMPK	GADD45B	IDH2	CRIM1	FOSL2
ATRIUM	109/2316	5.59e-11	4.65e-10	0	0	2.16171	51.0305	CSF1	DIXDC1	PVR	NDST1	EFEMP1	RUSC2	BMPER	DAG1	IGFBP4	SHISA4	LMO7	PCOLCE	HSPG2	TOM1L2	ARMCX2	DAAM2	MXRA8	ROR1	FKBP9	ALPK2	AJUBA	VCL	PPIC	FBN2	CEMIP	TMTC1	RHOBTB1	CNN1	CALD1	STC2	SERPINH1	TSPAN4	SNX7	JAG1	DMPK	COL1A1	EHD2	BAMBI	OGDH	PDE3A	MAFK	B4GALT2
ADIPOSE (BULK TISSUE)	106/2316	5.57e-10	4.3e-09	0	0	2.08317	44.3898	PHLDB1	CSF1	OR5K2	DIXDC1	NDST1	EFEMP1	RUSC2	BMPER	VSTM4	GYG2	CCDC92	IL13RA1	IGFBP4	LIMCH1	SHISA4	EPDR1	PCOLCE	HSPG2	DAAM2	MXRA8	FKBP9	PPIC	CD151	TMTC1	CD99L2	NDRG1	RHOBTB1	CYB5R3	EPB41L1	CALD1	STC2	SERPINH1	TSPAN4	DRD1	ZBTB7B	WNT2	JAG1	DMPK	CRIM1	COL1A1	EHD2	DAB2
HAIR FOLLICLE	104/2316	2.43e-09	1.64e-08	0	0	2.03157	40.3009	OXTR	CSF1	MYLK	NDST1	EFEMP1	RUSC2	BMPER	CREB3L1	VSTM4	IGFBP4	WNT5A	SHISA4	LMO7	PCOLCE	HSPG2	SPOCD1	TWSG1	ARMCX2	FRMD6	PSG5	DAAM2	PSG4	MAP1A	MXRA8	CERCAM	FKBP9	ALPK2	AJUBA	VCL	FBN2	CEMIP	TMTC1	RHOBTB1	UGCG	CALD1	STC2	SERPINH1	TSPAN4	SNX7	WNT2	DMPK	ATP8B2
INTESTINAL EPITHELIAL CELL	104/2316	2.43e-09	1.64e-08	0	0	2.03157	40.3009	OXTR	PVR	MYLK	NDST1	RUSC2	BMPER	CREB3L1	DAG1	SLC16A2	GYG2	SLC16A3	IGFBP4	WNT5A	SHISA4	LMO7	PCOLCE	ACTN4	HSPG2	SPOCD1	FRMD6	PSG5	PSG4	MAP1A	MXRA8	KCTD11	FKBP9	ALPK2	AJUBA	VCL	PPIC	FBN2	CEMIP	CD151	TMTC1	RHOBTB1	CNN1	EPB41L1	CALD1	STC2	SERPINH1	TSPAN4	ZBTB7B
PERICARDIUM	101/2316	2.01e-08	1.28e-07	0	0	1.95529	34.6518	CSF1	NDST1	DEPTOR	EFEMP1	RUSC2	BMPER	CREB3L1	GYG2	SLC16A3	IGFBP4	WNT5A	SHISA4	PCOLCE	HSPG2	ARMCX2	FRMD6	DAAM2	MXRA8	CERCAM	ROR1	FKBP9	ALPK2	AJUBA	PPIC	FBN2	CEMIP	TMTC1	RHOBTB1	CALD1	STC2	SERPINH1	TSPAN4	SNX7	WNT2	CPA4	VAT1	JAG1	CRIM1	COL1A1	EHD2	DAB2	P4HA1
PODOCYTE	99/2316	7.74e-08	4.64e-07	0	0	1.90517	31.1954	SLC35B2	OXTR	CSF1	DIXDC1	PVR	MYLK	NDST1	EFEMP1	RUSC2	CREB3L1	SLC16A3	IGFBP4	WNT5A	SHISA4	EPDR1	ACTN4	HSPG2	SPOCD1	FRMD6	PSG5	PSG4	MXRA8	ROR1	ALPK2	AJUBA	VCL	PPIC	FBN2	CD151	SDC3	UGCG	CNN1	CALD1	STC2	SERPINH1	TSPAN4	ZBTB7B	SNX7	CPA4	CRIM1	LAYN	FOSL2
OMENTUM	98/2316	1.49e-07	8.47e-07	0	0	1.88032	29.5567	CSF1	DEPTOR	EFEMP1	BMPER	GYG2	IL13RA1	IGFBP4	EPDR1	PCOLCE	HSPG2	FRMD6	DAAM2	MXRA8	MYADM	ROR1	FKBP9	PPIC	TMTC1	NDRG1	CNN1	EPB41L1	CALD1	SERPINH1	TSPAN4	DRD1	ZBTB7B	WNT2	JAG1	GADD45B	LAYN	FOSL2	COL1A1	EHD2	DAB2	PDE3A	MRVI1	MAFK	B4GALT2	FKBP10	CDKN1A	TINAGL1	CLIC3
HEPATIC STELLATE CELL	97/2316	2.83e-07	1.53e-06	0	0	1.85562	27.9763	SLC35B2	OXTR	CSF1	PVR	RUSC2	BMPER	CREB3L1	DAG1	SLC16A3	PIAS3	IGFBP4	SHISA4	EPDR1	LMO7	PCOLCE	ACTN4	HSPG2	SPOCD1	TWSG1	ARMCX2	FRMD6	PSG4	MYADM	KCTD11	AJUBA	PLBD2	VCL	PPIC	CEMIP	CD151	SMYD5	NDRG1	STC2	SERPINH1	TSPAN4	PIP5K1A	CAMTA2	SNX7	TXNDC5	CPA4	MFAP3L	JAG1
CHONDROCYTE	94/2316	1.8e-06	8.85e-06	0	0	1.78235	23.5736	B4GALT2	FKBP10	CDKN1A	CSF1	SETD7	HSPB7	DIXDC1	HAPLN3	TRAM2	PVR	ADAMTS5	ADAMTS2	EFEMP1	BMPER	ADAMTS1	CREB3L1	IL13RA1	SH3D19	PTGIS	SLC2A10	IGFBP4	HEG1	WNT5A	SHISA4	EPDR1	LMO7	PCOLCE	BPGM	HSPG2	PARD3B	SPOCD1	KCTD9	TWSG1	ARMCX2	FRMD6	LATS2	DDAH1	DAAM2	MAP1A	CDH11	MXRA8	ROR1
SUBCUTANEOUS ADIPOSE TISSUE	94/2316	1.8e-06	8.85e-06	0	0	1.78235	23.5736	B4GALT2	PHLDB1	TINAGL1	CSF1	HIBADH	TGFB1I1	OR5K2	FHL1	CTSZ	FAM69A	HSPB7	DIXDC1	WISP2	GHR	NDST1	ADAMTS5	JPH2	ADAMTS2	EFEMP1	RUSC2	BMPER	ADAMTSL4	ANXA6	KIF1C	VSTM4	SLC16A2	GYG2	CCDC92	LMCD1	ADAMTS7	SH3D19	TRPC6	NPY5R	IGFBP4	LIMCH1	ARHGEF17	SHISA4	EPDR1	PCOLCE	HSPG2	PARD3B	DAAM2
LUNG (BULK TISSUE)	93/2316	3.26e-06	1.53e-05	0	0	1.7582	22.2152	FKBP10	CALCOCO1	TINAGL1	CLIC3	CSF1	OR5K2	FHL1	CTSZ	HSPB7	PVR	MYLK	WISP2	NDST1	JPH2	EFEMP1	LBH	SH3PXD2A	BMPER	ADAMTSL4	ADAMTS1	CREB3L1	ANKRD1	LMCD1	IL13RA1	ADAMTS7	SH3D19	TRPC6	IGFBP4	LIMCH1	HEG1	ARHGEF17	EPDR1	LMO7	PCOLCE	HSPG2	PRSS12	PARD3B	ACTA2	TOM1L2	LATS2	DAAM2	PALLD
VALVE	91/2316	1.02e-05	4.59e-05	0	0	1.71033	19.656	B4GALT2	FKBP10	PHLDB1	TINAGL1	CLIC3	CSF1	TGFB1I1	CTSZ	HSPB7	HSPB1	HAPLN3	WISP2	JPH2	ADAMTS2	DEPTOR	EFEMP1	RUSC2	BMPER	ADAMTSL4	CREB3L1	ANKRD1	ACP2	LMCD1	ADAMTS7	TMEM150A	PTGIS	NPY5R	IGFBP4	HEG1	ARHGEF17	SHISA4	EPDR1	PCOLCE	HSPG2	PARD3B	ACTA2	ARL4D	DAAM2	CDH11	ITGA8	MXRA8	CERCAM
PLACENTA (BULK)	89/2316	3.03e-05	0.000131	0	0	1.66299	17.2998	MCFD2	RNF11	TINAGL1	CLIC3	SLC44A2	CTNND1	FHL1	CHD3	TNFAIP1	TRAM2	MYLK	ADAMTS5	JPH2	EFEMP1	SESN3	SH3PXD2A	ADAMTSL4	ADAMTS1	ANXA6	DAG1	LMCD1	SH3D19	DSP	TRPC6	LIMCH1	HEG1	ARHGEF17	WNT5A	BPGM	ACTN4	HSPG2	PRSS12	ACTA2	FRMD6	PSG5	PSG4	PALLD	FKBP9	FBN2	AHNAK	CD99L2	RRBP1
WHARTONS JELLY	85/2316	0.000228	0.000949	0	0	1.5699	13.1629	B4GALT2	FKBP10	CDKN1A	MCFD2	OXTR	CLIC3	TGFB1I1	TRAM2	PVR	SH3RF1	JPH2	ADAMTS2	SCRN1	RUSC2	BMPER	ADAMTS1	NCS1	ANXA6	ANKRD1	SLC16A3	SH3D19	SLC2A10	HEG1	WNT5A	SHISA4	LMO7	PCOLCE	ARHGAP23P1	PRSS12	PARD3B	CLDN11	SPOCD1	ACTA2	TWSG1	ARMCX2	FRMD6	DDAH1	MAP1A	CDC42EP3	CDH11	MXRA8	TAX1BP3
CARDIAC MUSCLE FIBER	83/2316	0.000577	0.00222663	0	0	1.52414	11.3658	B4GALT2	FKBP10	CDKN1A	TGFB1I1	HSPB7	DIXDC1	HSPB1	HK1	NDST1	GYS1	JPH2	LBH	RUSC2	SH3PXD2A	BMPER	ADAMTSL4	ADAMTS1	NCS1	ANXA6	DAG1	ANKRD1	GYG2	HSPB1P1	ADAMTS7	SH3D19	PDK1	DSP	HEG1	ARHGEF17	WNT5A	SHISA4	LMO7	HSPG2	ACTA2	TOM1L2	ARL4D	PLCB4	ARMCX2	PALLD	MAP1A	CDH11	MXRA8
GASTRIC TISSUE (BULK)	83/2316	0.000577	0.00222663	0	0	1.52414	11.3658	B4GALT2	FKBP10	TINAGL1	TGFB1I1	CTNND1	FHL1	CTSZ	HSPB7	SH3RF1	MYLK	ADAMTS5	JPH2	ADAMTS2	DEPTOR	EFEMP1	SH3PXD2A	BMPER	ADAMTS1	CREB3L1	DAG1	IL13RA1	ADAMTS7	SH3D19	DSP	TRPC6	SLC2A10	IGFBP4	ARHGEF17	LMO7	PCOLCE	HSPG2	PRSS12	PARD3B	ACTA2	PLCB4	DDAH1	TMEM214	DAAM2	PALLD	CDH11	ITGA8	MXRA8
LIVER (BULK TISSUE)	80/2316	0.00209105	0.0075278	0	0	1.45644	8.98637	CDKN1A	MCFD2	TINAGL1	TGFB1I1	TAT	CTNND1	TNFAIP1	TRAM2	PVR	TMEM263	MYLK	DCAF6	GHR	NDST1	MYDGF	ADAMTS2	EFEMP1	BMPER	ADAMTSL4	ADAMTS1	SLC16A2	GYG2	IL13RA1	SH3D19	DSP	PTGIS	NBPF8	SLC2A10	IGFBP4	WNT5A	LMO7	PCOLCE	HSPG2	KCTD9	FRMD6	LATS2	DDAH1	TMEM214	ACOX1	USP40	FKBP9	AJUBA
MELANOCYTE	80/2316	0.00209105	0.0075278	0	0	1.45644	8.98637	B4GALT2	FKBP10	CDKN1A	TGFB1I1	CTSZ	HSPB7	WFDC1	FMN1	CHD3	PKD2	NDST1	GYS1	ADAMTS2	RASSF3	RUSC2	SH3PXD2A	NCS1	ANXA6	DAG1	HMG20B	KIF1C	ACP2	GYG2	ADAMTS7	SH3D19	ARHGEF17	EPDR1	CYB561A3	ARHGAP23P1	HSPG2	PARD3B	DYNC1LI2	FRMD6	LATS2	DAAM2	CERCAM	TAX1BP3	PLEKHO2	GAS6	SYNC	AHNAK	SEMA3C
BREAST (BULK TISSUE)	79/2316	0.00312277	0.0105393	0	0	1.43413	8.27353	B4GALT2	FKBP10	PHLDB1	OXTR	TINAGL1	CSF1	TGFB1I1	TAT	HSPB7	HAPLN3	MYLK	WISP2	SGSH	NDST1	ADAMTS5	JPH2	ADAMTS2	EFEMP1	RUSC2	ADAMTSL4	ADAMTS1	GYG2	LMCD1	ADAMTS7	SH3D19	DSP	NPY5R	IGFBP4	ARHGEF17	PCOLCE	ACTN4	HSPG2	PARD3B	ACTA2	TOM1L2	DAAM2	MXRA8	GAS6	AJUBA	TAGLN	AHNAK	SDC3
THYROID (BULK TISSUE)	79/2316	0.00312277	0.0105393	0	0	1.43413	8.27353	B4GALT2	FKBP10	CDKN1A	TINAGL1	CLIC3	CITED2	FHL1	CTSZ	HSPB7	PVR	SH3RF1	SGSH	NDST1	ADAMTS5	JPH2	DEPTOR	EFEMP1	RUSC2	ADAMTS1	NCS1	KIF1C	VSTM4	IL13RA1	SH3D19	DSP	TRPC6	SLC2A10	IGFBP4	LIMCH1	HEG1	ARHGEF17	SHISA4	EPDR1	LMO7	ACTN4	HSPG2	PARD3B	TOM1L2	ARL4D	PLCB4	ARMCX2	LATS2
GRANULOSA CELL	77/2316	0.00667574	0.0212053	0	0	1.38987	6.96224	B4GALT2	FKBP10	CDKN1A	OXTR	CITED2	TGFB1I1	HSPB7	TRAM2	PVR	WISP2	ACTG1	GYS1	DEPTOR	EFEMP1	ADAMTSL4	ADAMTS1	GYG2	SLC16A3	LMCD1	ADAMTS7	DSP	TRPC6	NPY5R	SLC2A10	IGFBP4	HEG1	ARHGEF17	WNT5A	SHISA4	EPDR1	HSPG2	ARMCX3	SPOCD1	TOM1L2	FRMD6	LATS2	MAP1A	CDH11	MMP19	B3GNT2	ROR1	KCTD11
SKELETAL MUSCLE (BULK TISSUE)	77/2316	0.00667574	0.0212053	0	0	1.38987	6.96224	B4GALT2	PHTF2	CALCOCO1	TINAGL1	HIBADH	OR5K2	SETD7	FHL1	HSPB7	DIXDC1	ECSIT	DCAF6	WISP2	GHR	ADAMTS5	GYS1	JPH2	DEPTOR	RUSC2	BMPER	ADAMTSL4	NNT	DAG1	ANKRD1	KIF1C	HSPB1P1	LMCD1	SH3D19	TMEM150A	LIMCH1	ARHGEF17	SHISA4	EPDR1	RAD23A	LMO7	HSPG2	PARD3B	ACTA2	TOM1L2	DAAM2	PALLD	ITGA8
ENDOMETRIUM (BULK)	74/2316	0.0187557	0.0578747	0	0	1.32439	5.26613	FKBP10	OXTR	TGFB1I1	DIXDC1	TRAM2	MYLK	ADAMTS5	ADAMTS2	DEPTOR	SH3PXD2A	ADAMTS1	CREB3L1	VSTM4	ADAMTS7	SH3D19	DSP	TRPC6	SLC2A10	IGFBP4	HEG1	ARHGEF17	WNT5A	EPDR1	PCOLCE	HSPG2	PRSS12	PARD3B	ACTA2	TWSG1	ARMCX2	FRMD6	DAAM2	PSG4	PALLD	CDH11	ITGA8	MXRA8	MMP19	ROR1	KCTD11	VCL	PPIC
SKIN (BULK TISSUE)	73/2316	0.0257195	0.0771585	0	0	1.30281	4.76894	B4GALT2	CDKN1A	CALCOCO1	TINAGL1	CLIC3	CTNND1	TNFAIP1	PVR	NDST1	ADAMTS5	JPH2	EFEMP1	SH3PXD2A	ADAMTS1	NCS1	IL13RA1	SH3D19	DSP	TRPC6	IGFBP4	WNT5A	LMO7	HSPG2	PRSS12	PARD3B	ACTA2	TOM1L2	ARL4D	KCTD9	FRMD6	PSG4	PALLD	MMP19	KCTD11	USP40	FKBP9	GAS6	AJUBA	PPIC	KANK1	CEMIP	TAGLN
ADRENAL GLAND	72/2316	0.034767	0.0988114	0	0	1.28134	4.30414	FKBP10	TINAGL1	HIBADH	HSPB7	DIXDC1	PVR	WISP2	SGSH	NDST1	JPH2	ADAMTS2	DEPTOR	RUSC2	PPP2R1A	ACP2	VSTM4	SLC16A2	ADAMTS7	SH3D19	DSP	NPY5R	SLC2A10	IGFBP4	LIMCH1	ARHGEF17	SHISA4	PCOLCE	HSPG2	PARD3B	TOM1L2	ARMCX2	FRMD6	LATS2	DAAM2	CDH11	ITGA8	MXRA8	USP40	PLBD2	FBN2	SDC3	TMTC1
SMALL INTESTINE (BULK TISSUE)	72/2316	0.034767	0.0988114	0	0	1.28134	4.30414	FKBP10	TINAGL1	CTNND1	HSPB7	FMN1	PVR	SH3RF1	MYLK	ADAMTS5	JPH2	ADAMTS2	DEPTOR	EFEMP1	SH3PXD2A	ADAMTS1	ACP2	IL13RA1	SH3D19	SLC36A1	DSP	TRPC6	IGFBP4	ARHGEF17	LMO7	HSPG2	PRSS12	PARD3B	ACTA2	DDAH1	DAAM2	PALLD	CDH11	ITGA8	MXRA8	MMP19	PPIC	FBN2	TAGLN	AHNAK	SEMA3C	PRR5L	RRBP1
HEART (BULK TISSUE)	70/2316	0.0608548	0.168521	0	0	1.23876	3.46762	TINAGL1	OR5K2	FHL1	HSPB7	ECSIT	PVR	ADAMTS5	GYS1	JPH2	EFEMP1	RUSC2	ADAMTSL4	ADAMTS1	ANKRD1	ADAMTS7	SH3D19	DSP	NPY5R	IGFBP4	LIMCH1	HEG1	ARHGEF17	SHISA4	EPDR1	LMO7	PCOLCE	HSPG2	PARD3B	ACTA2	TOM1L2	PLCB4	DAAM2	PALLD	ITGA8	MXRA8	ROR1	ALPK2	GAS6	PPIC	FBN2	TAGLN	TMTC1
ESOPHAGUS (BULK TISSUE)	65/2316	0.192215	0.506323	0	0	1.13432	1.87066	B4GALT2	TINAGL1	CLIC3	CTNND1	HSPB1	NDST1	JPH2	DEPTOR	EFEMP1	SH3PXD2A	ADAMTSL4	NCS1	KIF1C	CAPN1	HSPB1P1	IL13RA1	SH3D19	DSP	TRPC6	SLC2A10	IGFBP4	WNT5A	LMO7	HSPG2	EPN2	TOM1L2	ARL4D	KCTD9	FRMD6	PSG4	PALLD	PKP4	KCTD11	TAX1BP3	GAS6	AJUBA	PPIC	KANK1	CEMIP	AHNAK	NDRG1	KIAA0556
SKELETAL MUSCLE SATELLITE CELL	65/2316	0.192215	0.506323	0	0	1.13432	1.87066	B4GALT2	FKBP10	CDKN1A	SETD7	TRAM2	PVR	WISP2	ADAMTS5	GYS1	JPH2	ADAMTS2	EFEMP1	RUSC2	BMPER	ADAMTS1	NCS1	ANKRD1	SLC16A3	ADAMTS7	SH3D19	SLC2A10	IGFBP4	WNT5A	EPDR1	PCOLCE	ARHGAP23P1	HSPG2	PRSS12	CLDN11	SPOCD1	ARL4D	ARMCX2	FRMD6	PSG4	MAP1A	MXRA8	RDH5	ROR1	FKBP9	GAS6	DBN1	FBN2
BASAL CELL	63/2316	0.276082	0.693416	0	0	1.09334	1.40719	B4GALT2	FKBP10	CDKN1A	TINAGL1	CLIC3	PVR	SH3RF1	NDST1	FKBP9P1	EFEMP1	SH3PXD2A	ADAMTS1	NCS1	CAPN1	SLC16A3	SH3D19	DSP	TRPC6	SLC2A10	IGFBP4	LMO7	ARHGAP23P1	HSPG2	PRSS12	ARL4D	ARMCX2	FRMD6	PSG4	PALLD	PKP4	KCTD11	FKBP9	GAS6	AJUBA	PPIC	FBN2	AHNAK	SEMA3C	NDRG1	MUC1	PALMD	STC2
RENAL CORTEX	63/2316	0.276082	0.693416	0	0	1.09334	1.40719	LGMNP1	FKBP10	FMN1	MYLK	ADAMTS5	DEPTOR	EFEMP1	BMPER	ADAMTS1	DAG1	GYG2	ADAMTS7	DSP	TRPC6	PTGIS	NPY5R	IGFBP4	LIMCH1	ARHGEF17	WNT5A	PCOLCE	HSPG2	PRSS12	PARD3B	CLDN11	ARMCX2	DDAH1	DAAM2	PALLD	CDH11	ITGA8	MXRA8	ROR1	PKP4	KCTD11	AJUBA	FBN2	AHNAK	TMTC1	FSTL1	NDRG1	ADCY6
OLIGODENDROCYTE	62/2316	0.324205	0.795775	0	0	1.07301	1.20862	FKBP10	TGFB1I1	TRAM2	ACTG1	JPH2	TUBA1A	SCRN1	NCS1	DAG1	ANKRD1	GYG2	LMCD1	ADAMTS7	LIMCH1	HEG1	ARHGEF17	SHISA4	EPDR1	PARD3B	ACTA2	TOM1L2	FRMD6	PALLD	MAP1A	CDH11	ALPK2	SYNC	AJUBA	DBN1	FBN2	CEMIP	TAGLN	BEX1	PLPPR4	SDC3	PRR5L	CD99L2	FSTL1	ADCY6	CNN1	CALD1	GPC1
KERATINOCYTE	60/2316	0.42977	0.999994	0	0	1.03268	0.872105	B4GALT2	CDKN1A	TINAGL1	CLIC3	TNFAIP1	PVR	FKBP9P1	JPH2	EFEMP1	SH3PXD2A	ADAMTS1	NCS1	KIF1C	HSPB1P1	SH3D19	DSP	ACTN4	ARHGAP23P1	PRSS12	ARL4D	KCTD9	FRMD6	PSG5	PSG4	AAGAB	KCTD11	TAX1BP3	USP40	FKBP9	GAS6	AJUBA	PPIC	FBN2	AHNAK	SEMA3C	THBS2	NDRG1	CYB5R1	PALMD	CALD1	STC2	GPC1
PREADIPOCYTE	57/2316	0.597382	0.999994	0	0	0.973	0.501288	B4GALT2	FKBP10	PHLDB1	CSF1	TRAM2	WISP2	ADAMTS5	ADAMTS2	EFEMP1	RUSC2	BMPER	ADAMTSL4	ADAMTS1	NCS1	ADAMTS7	SH3D19	PTGIS	SLC2A10	IGFBP4	PCOLCE	ARHGAP23P1	HSPG2	CLDN11	SPOCD1	ARL4D	FRMD6	MAP1A	MXRA8	RDH5	ROR1	FKBP9	CRELD2	FBN2	CAMK2D	AHNAK	SEMA3C	TMTC1	THBS2	FSTL1	PAPSS2	CLEC3B	GPC1
COLON (BULK TISSUE)	56/2316	0.651419	0.999994	0	0	0.953319	0.408595	CDKN1A	TINAGL1	CTSZ	ZDHHC3	JPH2	EFEMP1	CREB3L1	SLC16A3	IL13RA1	SH3D19	SLC36A1	DSP	IGFBP4	LMO7	PCOLCE	HSPG2	PRSS12	ACTA2	PLCB4	TMEM214	PSG4	ITGA8	MXRA8	TAX1BP3	GAS6	PPIC	CEMIP	TAGLN	SEMA3C	PRR5L	RRBP1	NDRG1	PAPSS2	ADCY6	CORO1B	CNN1	CLEC3B	MUC1	TM4SF20	ZBTB7B	SNX7	TXNDC5
GASTRIC EPITHELIAL CELL	56/2316	0.651419	0.999994	0	0	0.953319	0.408595	CDKN1A	TINAGL1	CLIC3	CTNND1	FMN1	PVR	ACTB	SH3RF1	ACTG1	FKBP9P1	LBH	CREB3L1	DAG1	ANKRD1	SLC16A3	SH3D19	DSP	PTGIS	SLC2A10	SHISA4	LMO7	HSPG2	PRSS12	PARD3B	SPOCD1	PLCB4	LATS2	PSG4	ROR1	KCTD11	TAX1BP3	AJUBA	PPIC	ADCY6	RHOBTB1	CYB5R1	MUC1	EPB41L1	GPC1	ALDH3B1	DRD1	ZBTB7B
PANCREATIC ISLET	55/2316	0.702796	0.999994	0	0	0.933742	0.329321	LGMNP1	KCNK6	PHTF2	ARHGAP1	WFDC1	TMEM263	GHR	FKBP9P1	RPS6KA3	OPHN1	SMPD1	GSG1	NPTN	VSTM4	TMED4	DSP	SNRPN	LIMCH1	DCAKD	MR1	SUMF2	CLDN11	SMDT1	PLCB4	GTF2IP11	PALLD	CDC42EP3	DNASE2	FKBP9	SFT2D2	FTO	FKBP2	RWDD2B	CAMK2D	BEX1	KCNE4	MAGED1	STXBP1	PAPSS2	TSPAN31	TCEAL4	TCEAL3
FETAL BRAIN CORTEX	52/2316	0.833206	0.999994	0	0	0.875637	0.159781	KCNK6	WDR47	PHLDB1	TINAGL1	SETD7	DIXDC1	WFDC1	ACTB	TPGS2	WISP2	ACTG1	TUBA1A	OPHN1	VSTM4	PTGIS	LIMCH1	DCAKD	CYB561A3	MR1	SUMF1	EPN2	ARL4D	SFT2D2	SYNC	FTO	ANAPC15	BEX1	KCNE4	MAGED1	STXBP1	SDC3	PALMD	CHST12	NT5DC3	DMD	ZKSCAN1	CORIN	PLXNA3	TBC1D8B	ARNT2	TCAF1	PDE4DIP
AMNIOTIC FLUID	50/2316	0.89626	0.999994	0	0	0.837413	0.0917176	CALCOCO1	CLIC3	CITED2	FMN1	SH3RF1	JPH2	EFEMP1	RUSC2	SH3PXD2A	CREB3L1	GYG2	SH3D19	DSP	SLC2A10	LIMCH1	ARHGEF17	WNT5A	LMO7	PRSS12	PARD3B	LATS2	PSG4	MXRA8	ROR1	PKP4	KCTD11	PABPC1	AJUBA	FBN2	MOSPD3	NDRG1	PAPSS2	MUC1	PALMD	EPB41L1	ZNF106	ZBTB7B	WNT2	CPA4	MFAP3L	SORBS2	FOSL2
TRACHEA (BULK TISSUE)	49/2316	0.920521	0.999994	0	0	0.818452	0.0677808	FKBP10	CDKN1A	PVR	MYLK	ADAMTS5	EFEMP1	ADAMTSL4	ADAMTS1	NCS1	SH3D19	SLC2A10	IGFBP4	ARHGEF17	LMO7	PCOLCE	ARHGAP23P1	HSPG2	PRSS12	PARD3B	ARL4D	ARMCX2	FRMD6	PSG4	CDH11	MXRA8	GAS6	AJUBA	PPIC	FBN2	CEMIP	AHNAK	SEMA3C	TMTC1	THBS2	FSTL1	ADCY6	STC2	GPC1	SERPINH1	FLNA	NLGN4Y	JAG1
PREFRONTAL CORTEX	48/2316	0.940325	0.999994	0	0	0.799592	0.0491988	FTO	WDR47	PHLDB1	TINAGL1	BEX1	SEMA3C	KCNE4	PLPPR4	STXBP1	CTNND1	SDC3	DIXDC1	WFDC1	TCEAL6	TUBA1A	OPHN1	PALMD	EPB41L1	GSG1	NCS1	NT5DC3	DMD	DRD1	SLC16A2	PLXNA3	PDK1	TBC1D8B	SRPK2	ARNT2	TCAF1	NPY5R	LIMCH1	PCDHGC3	PDE4DIP	SORBS2	TPD52L1	PRSS12	EPN2	CLDN11	NFASC	DDAH1	CDH11
CINGULATE GYRUS	47/2316	0.956118	0.999994	0	0	0.780831	0.0350387	WDR47	CEMIP	BEX1	PLPPR4	STXBP1	TMTC1	THBS2	TCEAL6	EFEMP1	SESN3	SCRN1	RUSC2	BMPER	EPB41L1	ADAMTS1	NCS1	NPTN	DMD	DRD1	APBB1	MFAP3L	NLGN4Y	ARNT2	NDFIP2	JAG1	TRPC6	NPY5R	SGTB	LIMCH1	SORT1	PCDHGC3	SHISA4	EPDR1	SORBS2	TCAF1P1	TOM1L2	NFASC	DDAH1	DAAM2	BAMBI	MAP1A	MADD
NEURONAL EPITHELIUM	46/2316	0.968418	0.999994	0	0	0.762168	0.0244591	FTO	CAMK2D	ANAPC15	BEX1	KCNE4	MAGED1	CTNND1	DIXDC1	WFDC1	NUCKS1	FSTL1	ADH5	ACTG1	SRR	TUBA1A	SESN3	OPHN1	FAM172A	CALD1	GSG1	DMD	SLC16A2	ZKSCAN1	PDK1	NLGN4Y	TBC1D8B	ARNT2	TCAF1	JAG1	LIMCH1	SORT1	DCAKD	PCDHGC3	SORBS2	TPD52L1	PARD3B	EPN2	TMEM98	DDAH1	PALLD	AGO1	MAP1A
HUMAN EMBRYO	45/2316	0.977768	0.999994	0	0	0.743604	0.0167184	LGMNP1	FBN2	FKBP10	BEX1	SMYD5	LDHAP4	HSD17B6	FSTL1	ACACA	NRAS	UGP2	ALDH1B1	CALD1	STC2	ACTG1P1	SERPINH1	SLC16A2	GYG2	SNX7	ADAMTS7	SH3D19	PDK1	DSP	NLGN4Y	GALNT7	KDM4A	SNRPN	PTGIS	NPY5R	SLC2A10	SORBS2	COL1A1	MYO1B	ARMCX2	ACTC1	TMEM98	DDAH1	AGO1	ROR1	FAM171B	AJUBA	DBN1
ILEUM (BULK)	45/2316	0.977768	0.999994	0	0	0.743604	0.0167184	CDKN1A	TAGLN	TINAGL1	CSF1	CTSZ	PRR5L	HAPLN3	NDRG1	PAPSS2	ADCY6	CORO1B	CLEC3B	MUC1	EFEMP1	CREB3L1	TM4SF20	ACP2	ZBTB7B	SNX7	IL13RA1	TXNDC5	ADAMTS7	SH3D19	SLC36A1	DSP	ARSA	IGFBP4	PCOLCE	HSPG2	PRSS12	COL1A1	MYO1D	ACTA2	MYO1E	MYO1C	ITGA8	MXRA8	PDE3A	PMP22	MAFK	TAX1BP3	GAS6
MACROPHAGE	43/2316	0.989718	0.999994	0	0	0.706768	0.00730479	LGMNP1	CDKN1A	CSF1	CTSZ	ATP10A	HAPLN3	PVR	CORO1B	LMF1	SGSH	RUSC2	ADAMTSL4	SMPD1	NCS1	TSPAN4	STX4	ACP2	ZBTB7B	SLC16A3	IL13RA1	SLC36A1	ARSA	GSN	TMEM150A	GADD45B	GLMP	SHISA4	FOSL2	SPOCD1	MYO1E	BST1	DAB2	BAMBI	PMP22	MMP19	B3GNT2	MAFK	DNASE2	PLEKHO2	GAS6	MAMLD1	PLBD2
HEPATOCYTE	42/2316	0.993253	0.999994	0	0	0.688494	0.0046609	B4GALT2	TAT	CTSZ	RRBP1	HSD17B6	MOSPD3	PVR	LMF1	CLEC3B	DEPTOR	PALMD	ADAMTSL4	SMPD1	GPC1	TSPAN4	ACP2	ZBTB7B	SLC16A2	GYG2	SH3D19	DSP	ARSA	TMEM150A	GADD45B	SLC2A10	IGFBP4	GLMP	SHISA4	SORBS2	PCOLCE	HSPG2	DHRS3	ARL4D	MYO1B	AMACR	BAMBI	MAFK	KCTD11	AJUBA	LIMS2	PNPLA2	PPIC
BRAIN (BULK)	41/2316	0.995681	0.999994	0	0	0.670316	0.00290139	WDR47	BEX1	PLPPR2	PLPPR4	STXBP1	CD99L2	HSD17B6	CAMKK2	TCEAL6	SCRN1	RUSC2	BMPER	EPB41L1	GPC1	NCS1	CAMTA2	DRD1	APBB1	CCDC92	MFAP3L	ARNT2	NPY5R	LIMCH1	ARHGEF17	PCDHGC3	SHISA4	EPDR1	TOM1L2	NFASC	PLCB4	DAAM2	MAP1A	GATS	CERCAM	PMP22	VAMP1	MRVI1	PKP4	CALM3	FGFR2	HCN1
CEREBRAL CORTEX	41/2316	0.995681	0.999994	0	0	0.670316	0.00290139	B4GALT2	BEX1	PLPPR4	STXBP1	CD99L2	NUCKS1	TCEAL6	SCRN1	TCEAL4	BMPER	EPB41L1	TCEAL3	NCS1	DMD	DRD1	APBB1	SLC16A2	CCDC92	MFAP3L	NLGN4Y	ARNT2	LIMCH1	ARHGEF17	PCDHGC3	SHISA4	EPDR1	SORBS2	PARD3B	CLDN11	TOM1L2	NFASC	PLCB4	ARMCX2	DDAH1	DAAM2	MAP1A	GATS	MRVI1	FAM171B	FGFR2	HCN1
FETAL BRAIN	40/2316	0.997304	0.999994	0	0	0.652233	0.00176071	FBN2	B4GALT2	FKBP10	WDR47	PLPPR2	PLPPR4	SDC3	ADCY6	ACTG1	TUBA1A	SCRN1	RUSC2	GPC1	NCS1	DAG1	APBB1	SLC16A2	GYG2	SNX7	ADAMTS7	MFAP3L	ARNT2	JAG1	DMPK	SLC2A10	HEG1	ARHGEF17	PCDHGC3	SHISA4	TCAF1P1	PARD3B	EPN2	ARL4D	DDAH1	MAP1A	GATS	FAM171B	TOX	MAMLD1	DBN1
LUNG EPITHELIAL CELL	40/2316	0.997304	0.999994	0	0	0.652233	0.00176071	LGMNP1	FBN2	B4GALT2	SLC35B2	FKBP10	CDKN1A	CSF1	TGFB1I1	CTSZ	TMTC1	TRAM2	PVR	ADCY6	HSP90B1	JPH2	EFEMP1	RUSC2	STC2	GPC1	SERPINH1	DAG1	TSPAN4	PIP5K1A	SNX7	SLC16A3	ADAMTS7	DSP	HEG1	ARHGEF17	SHISA4	TCAF1P1	BLOC1S5-TXNDC5	ARL4D	FRMD6	MYO1C	DAAM2	GAS6	AJUBA	DFNA5	PPIC
RETINA	40/2316	0.997304	0.999994	0	0	0.652233	0.00176071	B4GALT2	OXTR	PLPPR4	STXBP1	DIXDC1	FMN1	RHOBTB1	KIAA0556	TCEAL6	EFEMP1	SCRN1	RUSC2	BMPER	PALMD	STC2	GPC1	GSG1	NCS1	DRD1	PKMP4	SH3D19	MFAP3L	DSP	LIMCH1	HEG1	ARHGEF17	CRIM1	SHISA4	SORBS2	TCAF1P1	ARHGAP23P1	PARD3B	ARL4D	NFASC	ACTC1	BAMBI	PDE3A	PKP4	DFNA5	HCN1
SPINAL CORD	40/2316	0.997304	0.999994	0	0	0.652233	0.00176071	PLPPR4	STXBP1	SDC3	DIXDC1	THBS2	ADCY6	ADAMTS5	CLEC3B	TCEAL6	RUSC2	BMPER	EPB41L1	GPC1	NCS1	DRD1	APBB1	GYG2	ADAMTS7	MFAP3L	ARNT2	JAG1	DMPK	NPY5R	LIMCH1	ARHGEF17	PCDHGC3	SHISA4	TCAF1P1	PARD3B	TOM1L2	NFASC	DAAM2	TSPAN18	MAP1A	CDH11	GATS	MXRA8	PDE3A	FGFR2	DFNA5
SPINAL CORD (BULK)	40/2316	0.997304	0.999994	0	0	0.652233	0.00176071	PLPPR4	STXBP1	SDC3	DIXDC1	THBS2	ADCY6	ADAMTS5	CLEC3B	TCEAL6	RUSC2	BMPER	EPB41L1	GPC1	NCS1	DRD1	APBB1	GYG2	ADAMTS7	MFAP3L	ARNT2	JAG1	DMPK	NPY5R	LIMCH1	ARHGEF17	PCDHGC3	SHISA4	TCAF1P1	PARD3B	TOM1L2	NFASC	DAAM2	TSPAN18	MAP1A	CDH11	GATS	MXRA8	PDE3A	FGFR2	DFNA5
SPLEEN (BULK TISSUE)	40/2316	0.997304	0.999994	0	0	0.652233	0.00176071	TAGLN	TINAGL1	CSF1	SDC3	CTSZ	PRR5L	TMTC1	HSD17B6	RASGRP1	RHOBTB1	MYLK	LMF1	HDAC7	NDST1	ADAMTS5	ADAMTS2	CLEC3B	DEPTOR	EFEMP1	LBH	TSPAN4	ZBTB7B	LMCD1	ADAMTS7	JAG1	NPY5R	IGFBP4	LIMCH1	HSPG2	ACTA2	DAB2	DAAM2	BAMBI	CDH11	ITGA8	MXRA8	MMP19	MRVI1	PLEKHO2	LIMS2
SUPERIOR FRONTAL GYRUS	40/2316	0.997304	0.999994	0	0	0.652233	0.00176071	B4GALT2	BEX1	PLPPR2	PLPPR4	STXBP1	SDC3	CD99L2	HSD17B6	CAMKK2	CLEC3B	TCEAL6	RUSC2	BMPER	EPB41L1	GPC1	NCS1	CAMTA2	DRD1	APBB1	CCDC92	WNT2	MFAP3L	ARNT2	DMPK	NPY5R	ARHGEF17	PCDHGC3	SHISA4	EPDR1	TOM1L2	NFASC	DAAM2	MAP1A	GATS	VAMP1	MRVI1	CALM3	MAMLD1	LIMS2	HCN1
KIDNEY (BULK TISSUE)	39/2316	0.99836	0.999994	0	0	0.634244	0.00104097	PIGS	B4GALT2	KANK1	PRPS1	FKBP10	FKBP2	SLC25A3	CD151	PRCC	SDC3	PRCP	NUCKS1	RBM3	MYDGF	CYB5R3	TCEAL4	ADAMTS1	PPP2R1A	STC2	PGK1	ANKRD1	SNX7	HSPB1P1	CDIPT	PELP1	DSP	NDFIP2	NPY5R	NME4	ACTN4	TPD52L1	JMJD8	CLDN11	SMDT1	KXD1	KCTD11	CALM3	DBN1	PPIC
OVARY (BULK TISSUE)	38/2316	0.999028	0.999994	0	0	0.616349	0.000599	FBN2	FKBP10	WDR47	HSD17B6	TRAM2	MYLK	SMG6	ADAMTS5	JPH2	DEPTOR	EFEMP1	EPB41L1	ADAMTS1	DMD	GYG2	ADAMTS7	SH3D19	DSP	IGFBP4	ARHGEF17	WNT5A	PODN	HSPG2	BLOC1S5-TXNDC5	PRSS12	PARD3B	COL1A1	FRMD6	TMEM98	DAAM2	BAMBI	TSPAN18	CDH11	PDE3A	MRVI1	PKP4	GAS6	FGFR2
BLOOD PBMC	37/2316	0.999439	0.999994	0	0	0.598547	0.000336	CALCOCO1	CLIC3	AHNAK	SMYD5	SLC44A2	CITED2	FAM69A	ATP10A	PRR5L	HAPLN3	RASGRP1	CORO1B	ZDHHC3	LMF1	SGSH	LBH	RASSF3	STK38	ANXA6	FLNA	APBB1	ZBTB7B	LDLRAP1	ARSA	TMEM150A	GADD45B	TCAF1P1	BLOC1S5-TXNDC5	DHRS3	ARL4C	PIK3IP1	TSPAN18	VAMP1	PLEKHO2	ESYT1	LZTR1	PNPLA2
CD34+ CELL	37/2316	0.999439	0.999994	0	0	0.598547	0.000336	DAZAP2	CITED2	HSPB1	COMT	ACTB	TPGS2	RBM3	MYDGF	DEPTOR	OPHN1	CHST12	RNPS1P1	PGK1	HMG20B	CAPN1	LRRFIP1	AP2M1	CD99	HSPB1P2	TRAPPC1	IDH2	EPDR1	RAD23A	NME4	TMEM173	RAB11B	ACTBP2	PFKL	THAP5P1	SNX17	MSRB3	B3GNT2	FXYD5	PABPC1	YPEL3	ARHGEF6	PNPLA2
MIDBRAIN	37/2316	0.999439	0.999994	0	0	0.598547	0.000336	FTO	CD151	BEX1	MAGED1	NUCKS1	ACTG1	TCEAL6	TUBA1A	OPHN1	EPB41L1	CHST12	CALD1	NCS1	DMD	HSPB1P1	PKMP4	NLGN4Y	TBC1D8B	ARNT2	TCAF1	JAG1	PTGIS	LIMCH1	WNT5A	PCDHGC3	SORBS2	CYB561A3	ARL4C	CLDN11	ARL4D	DYNC1LI2	MYL6	MAVS	TMEM98	DDAH1	BAMBI	CDH11
SENSORY NEURON	37/2316	0.999439	0.999994	0	0	0.598547	0.000336	LGMNP1	FBN2	WDR47	PLPPR4	STXBP1	DIXDC1	FMN1	SCRN1	RUSC2	BMPER	EPB41L1	MGAT5	NCS1	SLC16A2	GYG2	CCDC92	SNX7	ADAMTS7	MFAP3L	SLC36A1	NLGN4Y	DCAKD	ARHGEF17	EPDR1	LAYN	TCAF1P1	BLOC1S5-TXNDC5	NFASC	PLCB4	ARMCX2	AMACR	TSPAN18	MAP1A	TXNP6	PDE3A	ALPK2	HCN1
MOTOR NEURON	36/2316	0.999684	0.999994	0	0	0.580837	0.000184	FBN2	B4GALT2	FKBP10	WDR47	BEX1	PLPPR2	SEMA3C	PLPPR4	STXBP1	SDC3	ADCY6	RHOBTB1	ACTG1	TUBA1A	SCRN1	RUSC2	EPB41L1	STC2	GPC1	ACTG1P1	NCS1	DRD1	APBB1	GYG2	ADAMTS7	ARNT2	ARHGEF17	SORBS2	TCAF1P1	NFASC	ARMCX2	TSPAN18	MAP1A	CDH11	GATS	DBN1
DENDRITIC CELL	35/2316	0.999826	0.999994	0	0	0.563219	9.81e-05	KCNK6	DAZAP2	SLC25A3	CAMK2D	CLIC3	AHNAK	PRCP	COMT	ACTB	ACTG1	RBM3	RPS6KA3	ACTG1P1	GSG1	PGK1	LRRFIP1	DRAM2	IL13RA1	TBC1D8B	GSN	TRAPPC1	DBNL	IDH2	PRR13P5	ACTBP2	ARL4C	MYL6	SMDT1	PPT1	TXNP6	FXYD5	PABPC1	SFT2D2	ARF6	ARHGEF6
MAMMARY GLAND	35/2316	0.999826	0.999994	0	0	0.563219	9.81e-05	SLC35B2	CDKN1A	CLIC3	SEMA3C	HSPB1	PAPSS2	ADCY6	CORO1B	WISP2	SGSH	GHR	NRAS	MUC1	DEPTOR	BMPER	STC2	ZBTB7B	SLC16A2	HSPB1P1	PKMP4	PLXNA3	MFAP3L	DSP	PIAS3	TRPC6	DMPK	NPY5R	IGFBP4	TPD52L1	BLOC1S5-TXNDC5	BAMBI	PMP22	KCTD11	AJUBA	PPIC
REGULATORY T CELLS	35/2316	0.999826	0.999994	0	0	0.563219	9.81e-05	PRPS1	PHTF2	CLIC3	CSF1	LMAN2L	LDHAP4	FAM69A	MOSPD3	HAPLN3	RASGRP1	CORO1B	SGSH	MUC1	LBH	RASSF3	APBB1	LDLRAP1	LMCD1	NDFIP2	TRAPPC1	GADD45B	LAYN	BPGM	TMEM173	BLOC1S5-TXNDC5	DHRS3	MOB3A	ARL4C	SMDT1	PIK3IP1	AAGAB	FXYD5	TOX	LIMS2	ARHGEF6
NEURONAL PROGENITOR CELLS	34/2316	0.999906	0.999994	0	0	0.545692	5.15e-05	LGMNP1	FBN2	LDHAP4	TAT	HSD17B6	FSTL1	FKBP9P1	TUBA1A	SESN3	ACTG1P2	CALD1	ACTG1P1	GSG1	DMD	GYG2	CPA4	SH3D19	NLGN4Y	JAG1	PTGIS	ARL4C	ACTA2	ARMCX2	ACTC1	TMEM98	GTF2IP11	AGO1	TSPAN18	LEP	CDH11	ROR1	FAM171B	AJUBA	FGFR2
PLASMA CELL	34/2316	0.999906	0.999994	0	0	0.545692	5.15e-05	LGMNP1	FKBP2	RWDD2B	LMAN2L	SMYD5	LDHAP4	FAM69A	PRCP	HSD17B6	TRAM2	TSPAN31	LMF1	CYB5R1	SRR	DEPTOR	ACTG1P2	ACTG1P1	ACP2	CLCC1	TXNDC5	PDK1	MFAP3L	GSTM2	TMEM150A	BLOC1S5-TXNDC5	ARMCX3	PLA2G15	SMDT1	TMEM214	GLB1	ITGA8	VAMP1	USP40	COPG1
BETA CELL	33/2316	0.999949	0.999994	0	0	0.528255	2.69e-05	CDKN1A	BEX1	PLPPR4	STXBP1	PVR	PAPSS2	RHOBTB1	ACACA	ADAMTS5	ADAMTS2	SCRN1	RUSC2	SH3PXD2A	EPB41L1	SMPD1	ACTG1P1	DAG1	GYG2	PLXNA3	DSP	ARHGEF17	SORBS2	BLOC1S5-TXNDC5	MYO1D	NFASC	PLCB4	AMACR	MAP1A	PDE3A	MYADM	GNAS	ROR1	TOX
BLOOD DENDRITIC CELLS	32/2316	0.999972	0.999994	0	0	0.510909	1.43e-05	KCNK6	DAZAP2	SLC25A3	CAMK2D	AHNAK	PRCP	COMT	ACTB	ACTG1	RBM3	RNPS1P1	ACTG1P1	GSG1	PGK1	LRRFIP1	DRAM2	IL13RA1	TBC1D8B	TRAPPC1	IDH2	PRR13P5	ACTBP2	ARL4C	MYL6	SMDT1	THAP5P1	PPT1	FXYD5	PABPC1	SFT2D2	ARF6	ARHGEF6
NATURAL KILLER CELLS	31/2316	0.999984	0.999994	0	0	0.493651	8.07e-06	SLC35B2	CLIC3	SMYD5	ATP10A	PRR5L	MOSPD3	ECSIT	HAPLN3	RASGRP1	LMF1	MYDGF	LBH	APMAP	CHST12	TSPAN4	APBB1	SLC16A3	TRAPPC1	TMEM150A	GADD45B	HEG1	BLOC1S5-TXNDC5	DHRS3	MOB3A	ACTBP2	ARL4C	PIK3IP1	VAMP1	PLEKHO2	TCTA	TOX
BONE MARROW (BULK TISSUE)	30/2316	0.999989	0.999994	0	0	0.476483	5.05e-06	DAZAP2	ANAPC15	LDHAP4	PABPC1P4	HSPB1	COMT	ACTB	RBM3	DEPTOR	ACTG1P2	OPHN1	CHST12	RNPS1P1	PGK1	ANKRD1	HMG20B	LRRFIP1	TMED4	TRAPPC1	IDH2	NME4	TMEM173	SUMF2	ACTBP2	BST1	PPT1	MSRB3	FXYD5	PABPC1	ARHGEF6
ALVEOLAR CELL TYPE II	29/2316	0.999992	0.999994	0	0	0.459403	3.61e-06	FTO	CDKN1A	CSF1	KCNE4	WFDC1	HSD17B6	PVR	UGCG	MUC1	OPHN1	GSG1	ANKRD1	SH3D19	TBC1D8B	GADD45B	EPDR1	LMO7	BPGM	ARHGAP23P1	MYO1D	MYO1B	PSG4	GTF2IP11	ROR1	MAFK	KCTD11	SFT2D2	AJUBA	FGFR2
ALVEOLAR MACROPHAGE	29/2316	0.999992	0.999994	0	0	0.459403	3.61e-06	LGMNP1	CDKN1A	CSF1	SEMA3C	CTSZ	ATP10A	EPB41L1	ADAMTSL4	MGAT5	ACP2	SLC36A1	GSN	TRPC6	OPN3	GADD45B	SORT1	TCAF1P1	BLOC1S5-TXNDC5	FOSL2	SPOCD1	PLA2G15	BST1	DAB2	LATS2	PMP22	MMP19	PLEKHO2	PPIC	SIDT2
ALPHA CELL	28/2316	0.999993	0.999994	0	0	0.442411	2.93e-06	BEX1	PLPPR2	PLPPR4	STXBP1	PVR	PAPSS2	SH3RF1	ADAMTS2	TCEAL6	SH3PXD2A	EPB41L1	SMPD1	STC2	APBB1	LMCD1	DSP	GSTM2	SORBS2	PARD3B	MYO1D	NFASC	PLCB4	AMACR	BAMBI	GNAS	ROR1	TOX	MAMLD1
DENTATE GRANULE CELL	28/2316	0.999993	0.999994	0	0	0.442411	2.93e-06	WDR47	BEX1	SEMA3C	PLPPR4	OR5K2	FAM69A	TMTC1	HSD17B6	RASGRP1	TCEAL6	EPB41L1	DRD1	MFAP3L	ARNT2	NDFIP2	NPY5R	LIMCH1	EPDR1	SORBS2	TPD52L1	ARL4D	NECAP1	MAP1A	ITGA8	FAM171B	MAMLD1	DFNA5	HCN1
PLASMACYTOID DENDRITIC CELL	28/2316	0.999993	0.999994	0	0	0.442411	2.93e-06	CDKN1A	CLIC3	CTSZ	FAM69A	ATP10A	PRR5L	RRBP1	HAPLN3	LMF1	UGCG	GYS1	MUC1	PIP5K1A	ZBTB7B	TXNDC5	OPN3	GADD45B	IGFBP4	EPDR1	TCAF1P1	CYB561A3	BLOC1S5-TXNDC5	MYO1E	ACTN4P1	MAP1A	B3GNT2	ALPK2	GAS6
DORSAL STRIATUM	27/2316	0.999994	0.999994	0	0	0.425505	2.58e-06	WDR47	PLPPR4	TMTC1	HSD17B6	TCEAL6	EFEMP1	SESN3	BMPER	EPB41L1	NCS1	DRD1	MFAP3L	ARNT2	NPY5R	SHISA4	SORBS2	TCAF1P1	TPD52L1	PARD3B	NFASC	DAAM2	MAP1A	CDH11	MRVI1	FAM171B	FGFR2	HCN1
CD4+ T CELL	26/2316	0.999994	0.999994	0	0	0.408686	2.38e-06	DAZAP2	LMAN2L	TAT	FAM69A	ATP10A	PRR5L	MOSPD3	HAPLN3	RASGRP1	SGSH	LBH	APBB1	LDLRAP1	GADD45B	BPGM	TMEM173	BLOC1S5-TXNDC5	DHRS3	KLHL20	ARL4C	PIK3IP1	VAMP1	FXYD5	TOX	LIMS2	ARHGEF6
CEREBELLUM	25/2316	0.999994	0.999994	0	0	0.391953	2.25e-06	WDR47	CEMIP	PLPPR4	DIXDC1	ADAMTS5	CLEC3B	SESN3	NCS1	DMD	ADAMTS7	MFAP3L	ARNT2	WNT5A	PCDHGC3	SORBS2	TCAF1P1	PARD3B	NFASC	PLCB4	TSPAN18	CDH11	GATS	ITGA8	PDE3A	HCN1
CORD BLOOD	24/2316	0.999994	0.999994	0	0	0.375305	2.14e-06	DAZAP2	SLC25A3	AHNAK	TMEM173	COMT	BLOC1S5-TXNDC5	PRR13P5	ACTB	FOSL2	ACTG1	ACTBP2	MYDGF	THAP5P1	ACTG1P2	ACTG1P1	PPT1	ANXA6	PGK1	FXYD5	PABPC1	LRRFIP1	SFT2D2	ARF6	ARHGEF6
NEUTROPHIL	22/2316	0.999994	0.999994	0	0	0.342264	1.94e-06	SLC36A1	ARSA	PLPPR2	GADD45B	PRR5L	FOSL2	MOB3A	KIAA0556	BST1	ACTN4P1	RASSF3	ADAMTSL4	MYADM	VAMP1	MRVI1	MAFK	PLEKHO2	ZBTB7B	LRP10	SLC16A3	YPEL3	IL13RA1
TLYMPHOCYTE	22/2316	0.999994	0.999994	0	0	0.342264	1.94e-06	DAZAP2	NDFIP2	CLIC3	GADD45B	LDHAP4	PABPC1P4	PRR13P5	RASGRP1	ACTB	ACTBP2	ARL4C	MYL6	LBH	RASSF3	ACTG1P2	RNPS1P1	FXYD5	LRRFIP1	TTPAL	PKMP4	ARF6	HSPB1P2
PERIPHERAL BLOOD	21/2316	0.999994	0.999994	0	0	0.325869	1.85e-06	SLC36A1	CLIC3	PLPPR2	AHNAK	OR5K2	CTSZ	ATP10A	PRR5L	HAPLN3	RASGRP1	BST1	RASSF3	PIK3IP1	ADAMTSL4	STK38	VAMP1	MRVI1	PLEKHO2	ZBTB7B	YPEL3	MFAP3L
TESTIS (BULK TISSUE)	21/2316	0.999994	0.999994	0	0	0.325869	1.85e-06	SORT1	HEG1	FMN1	PODN	PRSS12	RHOBTB1	WISP2	PARD3B	NISCH	CLDN11	TOM1L2	CNN1	TCEAL6	DAAM2	BAMBI	GPC1	GSG1	DAG1	GAS6	MAMLD1	MFAP3L
THYMUS (BULK TISSUE)	19/2316	0.999994	0.999994	0	0	0.293328	1.67e-06	DSP	GALNT7	CLIC3	LMO7	PODN	RASGRP1	HDAC7	CLEC3B	LBH	PIK3IP1	MAP1A	MAFK	ZNF512	ALPK2	APBB1	GAS6	TOX	LIMS2	ARHGEF6
BLASTOCYST	18/2316	0.999994	0.999994	0	0	0.277181	1.57e-06	DSP	LDHAP4	PABPC1P4	HSD17B6	PRR13P5	ARL4D	DAB2	ACTN4P1	ACTG1P2	RNPS1P1	TSPAN18	STC2	ACTG1P1	DAG1	TAX1BP3	SNX7	PPIC	MFAP3L
OOCYTE	16/2316	0.999994	0.999994	0	0	0.245132	1.39e-06	JAG1	TMEM150A	FMN1	PRR5L	TCAF1P1	BPGM	PARD3B	ARL4D	CNN1	JPH2	DAAM2	PDE3A	B3GNT2	MRVI1	DFNA5	MFAP3L
ERYTHROBLAST	15/2316	0.999994	0.999994	0	0	0.229228	1.3e-06	SLC36A1	B4GALT2	CITED2	EPDR1	TCAF1P1	BPGM	HSD17B6	MOSPD3	BLOC1S5-TXNDC5	HK1	MYO1D	MUC1	ACTN4P1	ZBTB7B	MFAP3L
BLYMPHOCYTE	14/2316	0.999994	0.999994	0	0	0.213404	1.21e-06	NBPF8	SMYD5	CTSZ	FAM69A	CYB561A3	BLOC1S5-TXNDC5	RASGRP1	MYO1E	MYO1C	RASSF3	MGAT5	VAMP1	ZBTB7B	POLH
GRANULOCYTE	13/2316	0.999994	0.999994	0	0	0.19766	1.12e-06	SLC36A1	TRPC6	PLPPR2	PRR5L	BST1	RASSF3	ADAMTSL4	MRVI1	PLEKHO2	ZBTB7B	SLC16A3	YPEL3	IL13RA1
SPERM	13/2316	0.999994	0.999994	0	0	0.19766	1.12e-06	HSPB7	FMN1	MOSPD3	ARL4D	CNN1	CLEC3B	THAP5P1	MUC1	GSG1	KCTD11	ALPK2	ADAMTS7	MFAP3L
COLONIC MUCOSA	Dec.16	0.999994	0.999994	0	0	0.181995	1.03e-06	LGMNP1	ACTA2	TINAGL1	ACTN4P1	OPHN1	NPY5R	PSG4	TAT	ACTG1P1	GSG1	PKMP4	PRR13P5
HUMAN ZYGOTE	Dec.16	0.999994	0.999994	0	0	0.181995	1.03e-06	ARL4D	JPH2	BMPER	TAT	PDE3A	B3GNT2	FMN1	PRR5L	BPGM	PARD3B	DFNA5	MFAP3L
MORULA	Nov.16	0.999994	0.999994	0	0	0.166409	9.45e-07	LGMNP1	ARL4D	WDR47	DEPTOR	LATS2	RNPS1P1	BAMBI	LDHAP4	HSD17B6	AJUBA	MFAP3L
CD19+ B CELLS	Sep.16	0.999994	0.999994	0	0	0.135469	7.69e-07	MYO1E	LBH	PIK3IP1	MGAT5	VAMP1	CYB561A3	BLOC1S5-TXNDC5	RASGRP1	LMF1
[truncated: 139 more columns]

## Sheet: Mesenchymal signature
Gene Symbol	Fold Change	P-val
ACTC1	-29.23	1.58e-05
OXTR	-15.01	0.0012
CLIC3	-13.98	0.0132
ADAMTS5	-12.3	0.0013
FKBP9P1	-9.07	0.0053
LMCD1	-7.66	0.0011
ACTA2	-7.45	0.0287
STC2	-7.2	0.0223
ADAMTSL4	-7.11	0.0046
DEPTOR	-7.04	0.0045
TMTC1	-6.01	0.0025
ANKRD1	-5.91	1.26e-05
IGFBP4	-5.85	0.0046
MYO1C	-5.69	0.0443
PTGIS	-5.56	0.0029
TPD52L1	-5.54	0.0107
HEG1	-5.46	0.0021
NFASC	-5.44	0.0006
CTSZ	-5.39	0.0038
SPOCD1	-5.3	0.0083
RBM3	-5.24	0.0111
PRSS12	-5.1	0.0021
ADAMTS2	-4.99	0.0003
ALPK2	-4.94	0.0132
SERAC1	-4.94	0.0014
LGMNP1	-4.87	0.0151
SORT1	-4.84	0.0224
MYLK	-4.79	0.0111
DDAH1	-4.78	2.63e-05
KCNE4	-4.75	0.0273
SCRN1	-4.74	3.62e-06
CORIN	-4.66	0.0001
PALLD	-4.62	0.0005
PODN	-4.55	0.0021
MGAT5	-4.52	0.0058
SMPD1	-4.48	0.0002
MCFD2	-4.41	0.0333
HSPB7	-4.38	0.0034
DHRS3	-4.35	0.0192
PSG5	-4.34	0.026
ACTB	-4.32	0.0085
TGFB1I1	-4.3	0.0079
JAG1	-4.23	0.0023
CNN1	-4.22	0.0098
LBH	-4.15	0.0024
CDH11	-4.14	0.0196
ANXA6	-4.13	0.033
COL1A1	-4.11	0.0358
THBS2	-4.07	0.0215
VSTM4	-4.03	0.0016
CERCAM	-3.94	0.0002
SLC16A3	-3.91	0.0126
CDKN1A	-3.84	0.0082
MAGED1	-3.84	0.0039
TAGLN	-3.78	0.0022
TSPAN4	-3.77	0.0033
DIXDC1	-3.71	0.0036
BLOC1S5-TXNDC5	-3.69	0.0251
PSG4	-3.69	0.0238
FAM69A	-3.68	0.0003
CCDC92	-3.65	0.0076
SRR	-3.65	0.0399
TXNDC5	-3.65	0.0221
ROR1	-3.63	0.006
ARHGAP1	-3.59	0.0004
BMPER	-3.57	0.0018
ADAMTS7	-3.54	0.0124
COPG1	-3.54	0.0246
GPC1	-3.54	0.0024
DYNC1LI2	-3.52	0.0004
ATP8B2	-3.49	0.0159
BPGM	-3.49	0.0191
FKBP9	-3.49	0.0152
ACO1	-3.47	0.0259
DAG1	-3.44	0.0438
MYADM	-3.44	0.028
WFDC1	-3.39	0.0362
ATP10A	-3.35	0.0011
GSG1	-3.33	0.0197
ACTN4	-3.31	0.0381
PAPSS2	-3.31	0.0145
DAB2	-3.3	0.0018
LAYN	-3.3	0.0005
PCDHGC3	-3.3	0.0005
PLCB4	-3.28	0.005
PALMD	-3.26	0.0234
CAMK2D	-3.22	0.0198
FKBP10	-3.22	0.0362
MYO1D	-3.21	0.01
HSPB1P2	-3.2	0.0007
MAFK	-3.2	0.013
PRR5L	-3.2	5.48e-05
SLC16A2	-3.18	0.0327
SHISA4	-3.16	5.05e-05
SDC3	-3.15	0.0247
DMPK	-3.13	0.0255
CRIM1	-3.11	0.0053
HSPG2	-3.1	0.0147
GLMP	-3.09	0.017
LMO7	-3.08	0.0036
EFEMP1	-3.07	0.0385
SERPINH1	-3.06	0.0199
TCEAL3	-3.06	0.0004
ADAMTS1	-3.05	0.0231
UGCG	-3.03	0.0013
TOM1L2	-2.99	0.0005
TINAGL1	-2.98	0.031
ITGA8	-2.97	0.0014
MAP4	-2.96	0.0424
PDE3A	-2.96	0.0031
SEMA3C	-2.96	0.016
HSPB1	-2.95	0.0005
PMP22	-2.94	0.0071
ALDH3B1	-2.93	0.0097
MMP19	-2.93	0.0006
CSF1	-2.92	0.0218
HAPLN3	-2.92	0.014
SH3PXD2A	-2.91	0.0002
VAT1	-2.89	3.34e-06
ANKRD13A	-2.88	0.0043
HIBADH	-2.86	0.0016
LRP10	-2.86	0.0002
LIMS2	-2.85	0.0201
MOSPD3	-2.84	0.0017
APBB1	-2.83	0.0022
MRVI1	-2.83	0.0023
ARHGAP23P1	-2.82	0.0114
ARL4D	-2.81	0.0002
HSD17B6	-2.81	0.0007
FMN1	-2.79	0.0254
PKD2	-2.79	0.0288
ZNF106	-2.79	0.0045
ATP2B4	-2.78	0.0002
MYO1B	-2.78	0.0157
PIAS3	-2.78	0.0099
DAAM2	-2.76	0.0163
NIPAL3	-2.76	0.0047
PPIC	-2.76	0.0249
SMG6	-2.76	0.0012
BAMBI	-2.74	0.02
OPN3	-2.73	0.0149
AHNAK	-2.69	0.0063
CDIPT	-2.68	0.0042
POLH	-2.68	0.0135
TMED4	-2.68	0.0373
HSPB1P1	-2.67	0.0005
LMF1	-2.67	0.0082
PLXNA3	-2.66	0.0058
PLBD2	-2.65	0.0147
DBN1	-2.61	0.0087
FAM172A	-2.61	0.0059
FHL1	-2.61	0.0078
TMEM98	-2.61	0.013
FLNA	-2.6	0.0026
ARMCX2	-2.59	0.01
WNT5A	-2.59	0.0152
CEMIP	-2.58	0.03
NCS1	-2.58	0.0217
NDST1	-2.58	0.0241
LZTR1	-2.57	0.0098
CD99L2	-2.55	0.0044
PCOLCE	-2.55	0.0114
CD151	-2.54	0.0052
MFAP3L	-2.54	0.0192
SSH1	-2.53	0.0103
MYO1E	-2.52	0.008
P4HA1	-2.51	0.0061
KIF1C	-2.5	0.0003
NDFIP2	-2.5	0.0008
PABPC1P4	-2.5	0.0358
PLEKHO2	-2.5	0.0004
RDH5	-2.5	0.018
USP40	-2.5	0.0022
FBN2	-2.49	0.0022
PSG10P	-2.49	0.0147
DRD1	-2.48	0.0038
GYS1	-2.48	0.0004
MYL6	-2.48	8.77e-06
SORBS2	-2.48	0.012
ALDH1B1	-2.47	0.0396
CLEC3B	-2.47	0.0436
GAS6	-2.46	0.0442
MUC1	-2.46	0.0256
NLGN4Y	-2.44	0.04
RWDD2B	-2.44	0.0403
TCAF1	-2.44	0.0085
TCAF1P1	-2.44	0.008
FRMD6	-2.43	0.009
ACTG1	-2.42	0.0409
CHD3	-2.42	0.0181
EPB41L1	-2.42	0.0088
FAM171B	-2.41	0.0297
ARHGAP1	-2.4	0.0045
SLC2A10	-2.4	9.63e-05
DFNA5	-2.39	0.0019
ACTG1P2	-2.38	0.0137
CITED2	-2.38	0.0302
SH3RF1	-2.38	0.0118
ACTBP2	-2.37	0.0136
ACTG1P1	-2.37	0.0064
CYB5R3	-2.37	0.0313
EPDR1	-2.35	0.0232
ADH5	-2.33	0.0307
KCTD11	-2.33	0.0014
LEP	-2.32	0.02
B4GALT2	-2.31	0.0009
CLDN11	-2.31	0.0345
DMD	-2.31	0.0068
MSRB3	-2.31	0.0345
SLC36A1	-2.31	0.0415
WISP2	-2.31	0.0059
TMEM263	-2.28	0.0038
TNFAIP1	-2.27	0.0024
CREB3L1	-2.25	0.0093
DSP	-2.25	0.0103
RHOBTB1	-2.25	0.0466
TMEM150A	-2.25	0.0204
TRAM2	-2.24	0.005
TMEM214	-2.23	0.0177
TUBA1A	-2.23	0.0265
AJUBA	-2.22	0.0084
LATS2	-2.22	0.0321
ADCY6	-2.2	0.0008
TRPC6	-2.19	0.0288
CDC42EP3	-2.18	0.0284
VCL	-2.18	0.0109
GNB4	-2.16	0.0065
HDAC7	-2.16	0.0084
LIMCH1	-2.16	0.0131
ARNT2	-2.14	0.0089
MBTPS2	-2.14	0.01
FSTL1	-2.13	0.0081
PVR	-2.13	0.0156
ACTN4P1	-2.12	0.0268
ANO10	-2.12	0.0019
BST1	-2.11	0.0064
IL13RA1	-2.11	0.0028
NT5DC3	-2.1	0.0001
RRBP1	-2.1	0.0292
CPA4	-2.09	0.0078
PARD3B	-2.09	0.0073
SH3D19	-2.09	0.0032
PDE4DIP	-2.09	0.001
ARF6	-2.08	0.024
ARHGEF17	-2.07	0.0014
RUSC2	-2.07	0.0235
SNX7	-2.07	0.0202
COMT	-2.06	0.0163
KCTD9	-2.06	0.0253
TCEAL4	-2.05	0.0091
TXNP6	-2.05	0.004
WNT2	-2.05	0.0059
ANAPC15	-2.04	0.0327
LDHAP4	-2.04	0.0403
MAP1A	-2.04	0.0006
MXRA8	-2.04	0.0274
TAX1BP3	-2.04	0.0261
CALD1	-2.03	0.0228
EHD2	-2.03	0.0188
STX2	-2.03	0.0334
SETD7	-2.02	0.0356
SYNC	-2.01	0.0018
TAT	-2.01	0.0041
JPH2	-2.01	0.0033
FOSL2	-2	0.0063
GADD45B	-2	0.0484
GYG2	-2	0.0167
MAMLD1	-2	0.0375
SGSH	-2	0.0028
TWSG1	-2	0.0036
