# Supplementary material for: ANKRD1 is a mesenchymal-specific driver of cancer-associated fibroblast activation bridging androgen receptor loss to AP-1 activation
Source: Nat Commun. 2024 Feb 3;15:1038. doi: 10.1038/s41467-024-45308-w (PMC10838290; doi:10.1038/s41467-024-45308-w)
Supplement: Supplementary file 7 — Supplementary Data 4 [file 41467_2024_45308_MOESM7_ESM.xlsx]

## Sheet: ANKRD1OE UP
ANKRD1_UP	Fold Change	p.Value
ANKRD1	12013.5	5.1e-10
HAS2	13.09	0.0071
TFPI2	10.67	0.0146
KRT34	8.87	0.0427
REXO1L12P	7.98	0.0005
DTL	7.8	0.0007
IGFBP5	7.55	0.0284
PBK	7.14	0.0225
MARCH3	6.7	0.0005
RP11-221N13.3	6.67	0.0052
MET	6.66	0.0454
TSPAN13	6.53	0.0005
CCND1	6.45	0.0013
FEN1	6.39	0.0001
PDCD1LG2	6.2	0.0129
LOC105376382	6.18	0.008
SPDL1	5.96	0.0229
SLC20A1	5.94	0.0012
KIF20A	5.91	0.0028
TRIM55	5.81	0.0002
MYPN	5.78	0.0065
CDCP1	5.7	0.0307
RRM2	5.62	0.0121
BHLHE41	5.61	0.0013
MCM3	5.61	0.0016
NCAPG	5.59	0.0357
CLSPN	5.43	0.0143
HN1	5.28	0.0007
PLK4	5.25	0.0259
RAD51AP1	5.2	0.041
CDC45	5.19	0.0015
DEPDC1	5.13	0.0158
ITGA6	5.12	0.0134
FHOD3	5.03	0.047
TMEM97	5.02	0.0309
HIST2H4A	4.98	0.0094
E2F8	4.94	0.0178
FAM72C	4.88	0.0006
SRPRB	4.65	0.0228
MMP16	4.65	0.0009
LINC01291	4.62	0.0224
EXO1	4.62	0.0004
LCE2A	4.61	0.0269
UAP1	4.58	0.0268
BRIP1	4.57	0.0301
GRWD1	4.57	0.0479
HIST2H4B	4.52	0.0128
FOSL1	4.49	0.0006
UBE2T	4.43	0.0003
RAD54B	4.4	0.0406
TACC3	4.39	0.0003
ACTC1	4.37	0.0007
CSE1L	4.29	0.023
ESCO2	4.28	0.0135
KCNQ1DN	4.28	0.003
NUF2	4.27	0.0397
QTRTD1	4.26	0.019
LY6K	4.23	0.0004
MELK	4.21	0.018
HIST1H2BM	4.2	0.0367
MCM5	4.14	0.0005
SHCBP1	4.12	0.0072
HIST1H3B	4.08	0.0187
SLC38A5	4.06	0.0116
TIPIN	4.04	0.0003
LINC00707	4.03	0.0009
MRPL24	3.99	0.0215
HIST1H1B	3.97	0.0165
CCT2	3.94	0.0007
HELLS	3.94	0.0114
RNU7-120P	3.91	0.0064
L3MBTL2	3.91	0.0013
RASGRP1	3.9	0.0006
CCNB1	3.89	0.0003
PSMD2	3.86	0.0116
GPRC5A	3.84	0.0001
FMN1	3.84	0.0047
NAV3	3.83	0.0129
TMEM158	3.83	0.0371
CDK2	3.81	0.0001
PVRL1	3.77	0.0003
PSRC1	3.76	0.0076
HIST1H2AK	3.75	0.0296
CDCA8	3.74	0.0001
ANLN	3.73	0.0343
CDC20	3.73	0.0002
GATAD2A	3.72	0.0005
ADGRE5	3.7	0.0153
CDC6	3.69	0.001
TK1	3.67	0.0003
CTPS1	3.66	0.0003
LIN7A	3.66	0.0429
HMMR	3.66	0.0266
FASN	3.66	0.0432
NCEH1	3.65	0.0013
CDCA3	3.63	0.0003
CENPU	3.6	0.0262
MTHFD1	3.6	0.0079
HJURP	3.6	0.0027
AURKB	3.57	0.0008
BCAR3	3.57	0.0002
CDCA2	3.56	0.0207
KIAA1549L	3.56	0.0321
NUP188	3.56	0.002
RUVBL2	3.56	0.0013
FANCD2	3.54	0.0017
GMNN	3.51	0.0097
FANCI	3.51	0.0368
CYCS	3.5	0.0037
IL1B	3.5	0.0268
FARSB	3.49	0.0012
UTP4	3.48	0.0037
HIST1H2AL	3.48	0.0444
TYMS	3.47	0.0012
CENPE	3.46	0.0262
SUV39H2	3.45	0.0081
ITGA3	3.45	0.0007
KIFC1	3.43	0.0002
PCNA	3.43	0.0012
TMX2	3.42	0.017
OIP5	3.41	0.0005
STIP1	3.4	0.0021
DBN1	3.39	0.0008
PLEK2	3.39	0.0282
TOMM34	3.39	0.0056
ORC6	3.38	0.0002
RBM14	3.37	0.0114
PDCL3	3.37	0.0006
CDKN3	3.37	0.0005
AK4	3.36	0.0062
FADS1	3.36	0.0314
KIF23	3.36	0.0224
FKBP4	3.34	0.0096
HMGA1	3.34	0.0271
AURKA	3.33	0.0001
HYOU1	3.33	0.0004
PRC1	3.32	0.0013
DLGAP5	3.32	0.0182
FOXM1	3.31	0.0054
MCM4	3.31	0.0057
CMIP	3.31	1.46e-05
FXN	3.31	0.0104
FAM101B	3.3	0.0098
PNO1	3.3	0.0003
HIST1H2AI	3.29	0.0331
MCM7	3.27	0.0002
RACGAP1	3.27	0.0007
CDCA5	3.26	0.0044
TNFRSF10D	3.26	0.0004
GPR3	3.26	0.0482
THOC3	3.26	0.0056
NOL6	3.25	0.0126
CEP85	3.25	0.0012
POLE2	3.24	0.0037
FAM72D	3.24	0.0017
MT1JP	3.23	0.008
JUN	3.23	0.011
PTTG1	3.23	0.0009
BUB1	3.22	0.0034
KIF4A	3.21	0.0012
SLC29A1	3.21	0.0053
SLC9A7	3.21	0.0019
PSMC3IP	3.21	0.0036
LMNB1	3.2	0.0011
NRIP3	3.19	0.0036
TTK	3.19	0.0231
CCNB2	3.19	0.0001
DDX21	3.17	0.0123
SDC1	3.17	0.0027
DCTPP1	3.17	0.0006
LINC01588	3.16	0.009
TRIP13	3.16	0.004
PFKP	3.16	0.0006
LOC101928468	3.15	8.38e-05
BTG3	3.15	0.0006
UHRF1	3.15	0.0026
GGH	3.14	0.0033
E2F1	3.14	3.57e-05
HAT1	3.14	0.0365
HIST1H2AJ	3.13	0.0336
CCT3	3.13	0.0207
ILF2	3.13	0.0129
NETO2	3.12	0.0065
UBE2S	3.12	8.76e-05
DUSP6	3.11	0.0415
GINS3	3.11	0.0012
CHAF1A	3.1	0.001
GSTO1	3.09	0.048
GINS1	3.09	0.0005
ALYREF	3.08	0.0006
FAM72A	3.08	0.0022
LRP8	3.07	0.0012
CDC25A	3.07	0.0015
LINC00710	3.07	0.0229
ATIC	3.07	0.0124
HIST1H2BL	3.07	0.0437
MYO19	3.06	0.0004
PEG10	3.06	0.0004
BAIAP2L1	3.06	0.0002
DRAP1	3.06	0.0122
GTSE1	3.06	0.0001
NUP93	3.06	0.0478
ARNTL2	3.05	0.0012
SLC43A3	3.05	0.0014
CENPH	3.04	0.0392
NOP56	3.04	0.014
FMN1	3.04	0.0075
TEX30	3.03	0.0191
DDX39A	3.03	0.0084
HSPD1	3.03	0.0023
APOBEC3B	3.03	0.0019
RP11-265D17.2	3.01	0.0174
CENPN	3	0.0006
PPIF	2.99	0.0474
HIST1H2AG	2.99	0.0386
CCNF	2.99	0.0004
BIRC5	2.99	0.0008
FAM72B	2.99	0.0015
WDR43	2.98	0.009
XRCC2	2.98	0.0148
ORAOV1	2.98	0.0027
ZWINT	2.98	0.003
C11orf98	2.97	0.0094
NEK2	2.97	0.0118
WDR76	2.96	0.0094
MAD2L1	2.96	0.0008
ABCE1	2.96	0.0183
DNAJB4	2.95	0.0291
HIST2H2BF	2.95	0.0389
BNC1	2.95	0.0003
HIST2H3A	2.95	0.0412
LRR1	2.94	0.0027
USP17L15	2.94	0.0134
FABP5P1	2.94	0.0005
NCAPH	2.94	0.0043
HIST1H2BJ	2.93	0.0092
STIL	2.92	0.0078
AGPAT5	2.92	0.0022
SGOL1	2.92	0.0312
TPX2	2.92	0.0003
TIMM50	2.92	0.0024
OSGIN2	2.91	0.0089
RFC4	2.91	0.0081
TMEM71	2.91	0.0025
TRBV12-4	2.91	0.0073
MRPS28	2.9	0.0095
CENPI	2.9	0.0045
TNFRSF12A	2.9	0.0006
RNA5SP253	2.89	0.0003
RNA5SP254	2.89	0.0003
RNA5SP342	2.89	0.0003
MICAL2	2.88	0.0003
EME1	2.88	0.0023
EIF4E	2.87	0.0056
HYOU1	2.87	0.0002
GLA	2.86	0.0428
RANBP1	2.86	0.0012
SLIRP	2.85	0.0051
RMI2	2.85	0.0024
GTF3C6	2.85	0.0063
GLIPR1	2.84	0.0299
CENPO	2.84	0.001
ODC1	2.84	0.0006
ETV5	2.84	0.0068
RP13-753N3.3	2.83	0.005
CCDC34	2.83	0.0208
NRG1	2.83	0.0008
SERPINE1	2.83	0.0059
H2AFZ	2.82	0.0021
TFRC	2.82	0.0004
RNASEH2A	2.81	0.0002
KPNA1	2.81	0.0009
GINS4	2.79	0.001
GRPEL1	2.78	0.0117
DHFR	2.78	0.0009
HPCAL1	2.77	0.0012
HIST1H2AH	2.77	0.0376
FAM83D	2.77	0.0005
CHAF1B	2.77	0.0005
EIF6	2.77	0.0024
HIST1H1C	2.77	0.0118
PAK1IP1	2.77	0.0019
RPA2	2.77	0.0136
S100A16	2.76	0.0028
PPP1R14B	2.76	0.0007
LINC01085	2.76	0.0405
PKD2	2.76	0.0199
UBASH3B	2.76	0.0002
MT1XP1	2.75	0.0045
SLC8A1	2.75	0.001
ZBTB2	2.74	0.0094
DNAJC9	2.74	0.003
RASSF9	2.74	0.0028
ETS1	2.73	0.0073
MRPL22	2.73	0.0017
TFB1M	2.73	0.0044
HSPH1	2.73	0.0444
KIAA0101	2.73	0.0076
SERINC2	2.73	0.0046
RFC2	2.73	0.0012
ABHD2	2.72	0.0012
MRPL17	2.72	0.0217
NIP7	2.72	0.001
EBNA1BP2	2.71	0.0036
PRIM1	2.71	0.0045
HSPB8	2.71	0.0003
BUB1B	2.71	0.0248
SNRPF	2.71	0.0429
PLEKHB2	2.71	0.0016
PTGES3L-AARSD1	2.71	0.0063
OSGEPL1	2.7	0.0049
CNN1	2.7	0.0008
RFWD3	2.7	0.0025
MT1L	2.7	0.0068
MT1H	2.69	0.0227
ZWILCH	2.69	0.0266
PTP4A1	2.69	0.0004
RNF182	2.69	0.0002
G3BP1	2.68	0.0294
SPCS3	2.68	0.0316
NDC1	2.68	0.0034
TOMM40	2.68	0.0142
NOL10	2.68	0.0265
WDR77	2.67	0.0004
TMEM38B	2.67	0.0067
PLK1	2.66	0.0005
EXOSC9	2.66	0.0139
NET1	2.66	0.0086
RAN	2.66	0.004
SIGMAR1	2.65	0.0117
CCDC15	2.65	0.0034
ATP6V0B	2.65	0.0155
ITGB3BP	2.65	0.0429
DSN1	2.64	0.0092
MND1	2.64	0.0042
HIST2H2BB	2.64	0.0166
MMACHC	2.64	0.0068
REXO1L10P	2.64	0.0011
PRPF4	2.64	0.0206
HNRNPAB	2.63	0.0009
NAA20	2.63	0.0295
NASP	2.63	0.0026
SMTN	2.63	0.0409
POLA2	2.63	0.0048
MT1B	2.63	0.0044
SLC5A6	2.63	0.0007
HSPE1	2.62	0.0142
RTTN	2.62	0.0372
CENPM	2.61	0.0012
ARHGAP11A	2.61	0.0167
MT1G	2.61	0.007
KCCAT198	2.61	0.0128
MT1P3	2.6	0.0444
AMD1	2.6	0.0087
EIF2B3	2.6	0.0148
PACSIN2	2.6	0.0398
MASTL	2.6	0.0292
DCAF13	2.6	0.0171
LRRC59	2.59	0.02
REXO1L11P	2.59	0.007
U1	2.59	0.0041
ADRM1	2.59	0.0109
MRPS23	2.59	0.0162
TPM1	2.59	0.0004
IPO11	2.58	0.0132
CCNA2	2.57	0.0012
NOP58	2.57	0.0322
PDGFC	2.57	0.0082
RPF2	2.57	0.0021
SPC25	2.56	0.0049
HIST1H3D	2.56	0.0106
HMBS	2.56	0.001
DUSP5	2.56	0.0034
BOLA2B	2.55	0.0005
UCHL3	2.55	0.0054
VPS53	2.55	0.0471
SLC16A6	2.55	0.0077
ARHGEF38	2.55	0.006
HYOU1	2.53	0.0002
PIGW	2.53	0.0054
MIS18A	2.53	0.0015
BHLHE40	2.53	0.0048
SLC19A1	2.53	0.0046
MCOLN2	2.52	0.0343
RAD51	2.52	0.0005
SH2D4A	2.52	0.0009
WDFY2	2.52	0.0072
PHLDA1	2.52	0.0322
MTCH2	2.52	0.0057
GTPBP4	2.52	0.0012
MB21D2	2.51	0.0023
LRRC8A	2.51	0.0012
EVI2A	2.51	0.0071
RBM14-RBM4	2.51	0.0048
TRBV12-3	2.51	0.007
HYLS1	2.51	0.0045
HIST2H2AA3	2.5	0.0258
CKS1B	2.5	0.0009
INCENP	2.5	0.0002
SORD2P	2.5	0.0039
SLC16A3	2.5	0.0028
SLX4	2.5	0.0041
KIF2C	2.5	0.0006
CCT7	2.49	0.0168
MGME1	2.49	0.0089
CDC25C	2.49	0.0088
SPAG5	2.48	0.0076
TRMT6	2.48	0.0009
POLD2	2.48	0.0303
HYOU1	2.48	0.0002
ERCC2	2.48	0.027
CCT5	2.48	0.0009
AKAP2	2.48	0.0011
GPATCH4	2.47	0.0011
SLC7A1	2.47	0.0015
SSR3	2.47	0.0036
ERF	2.46	0.0189
MRPL18	2.46	0.0092
SLC15A4	2.46	0.0213
STT3B	2.46	0.0228
KNSTRN	2.46	0.0027
PFAS	2.46	0.0054
PRR11	2.45	0.0027
FUS	2.45	0.0057
TNFAIP6	2.44	0.0094
HIST1H1A	2.44	0.0041
DYRK3	2.44	0.0419
DPM2	2.44	0.0303
DHX16	2.44	0.0167
CACYBP	2.43	0.0016
UHMK1	2.43	0.0104
CHPF	2.43	0.0022
MT1X	2.43	0.0242
AAAS	2.43	0.0077
EXOSC8	2.42	0.0054
IMP4	2.42	0.0263
PSMD14	2.42	0.0051
MAMDC2	2.42	0.0212
CCT6A	2.42	0.0198
ARL6IP1	2.42	0.0025
BCL2L1	2.41	0.05
POLR3GP1	2.41	0.0117
PPIL1	2.41	0.0004
TUBG2	2.41	0.0102
NUSAP1	2.41	0.0351
HECTD2-AS1	2.4	0.0148
ZBTB8A	2.4	0.0023
KLHL2	2.4	0.0471
RFC5	2.4	0.0013
F3	2.4	0.0019
NUP35	2.4	0.0124
HYOU1	2.4	0.0004
MGLL	2.4	0.0019
CTC-498J12.3	2.4	0.0405
ORC1	2.4	0.0025
ATL2	2.39	0.0293
SLC25A10	2.39	0.0078
SNRPC	2.39	0.0134
HIST1H1D	2.38	0.0462
LINC00161	2.38	0.0163
ETF1	2.38	0.0014
ABCF2	2.38	0.0054
NT5DC3	2.38	0.0097
ADAT2	2.38	0.0071
EBP	2.38	0.0004
TMSB4XP6	2.37	0.005
GAS6	2.37	0.0032
CKS1BP7	2.37	0.0187
LOC101927027	2.37	0.0061
SLC52A2	2.37	0.0023
U1	2.37	0.0079
KPNA2	2.37	0.0003
LYPLA1	2.37	0.0062
SKA3	2.36	0.0088
LPXN	2.36	0.0473
UBE2C	2.36	0.0013
EZR	2.36	0.0128
AE000658.22	2.36	0.0381
HSPA9	2.36	0.0118
BANK1	2.36	0.0247
SUV39H1	2.36	0.0011
LIMCH1	2.35	0.0021
DHDDS	2.35	0.026
LEKR1	2.35	0.0243
E2F7	2.35	0.0009
MT2P1	2.35	0.0087
AGAP1	2.35	0.0212
DCLRE1B	2.35	0.0014
IL4R	2.35	0.0054
TOMM5	2.35	0.0186
ICMT	2.35	0.0038
ECT2	2.34	0.0342
CLTB	2.34	0.0014
TUBB8	2.34	0.0255
TSR3	2.34	0.0028
WSB2	2.34	0.0014
GSTCD	2.34	0.0025
MRPL27	2.34	0.0286
PINX1	2.33	0.0071
SNRPA1	2.33	0.0003
STK26	2.33	0.0101
CCND3	2.33	0.0009
RRS1	2.32	0.0101
RANGAP1	2.32	0.0007
RRP1	2.32	0.0109
BOLA3	2.32	0.0035
NUBP1	2.32	0.0152
ALG8	2.32	0.0245
PPRC1	2.32	0.0197
HSP90AA1	2.31	0.006
MRPS16	2.31	0.028
MRPL39	2.31	0.0013
TMEM41A	2.31	0.0066
TIMELESS	2.31	0.0014
CITED2	2.31	0.0057
SRP9	2.31	0.0034
HYOU1	2.3	0.0004
ARHGDIA	2.3	0.0061
STMN1	2.3	0.0214
EIF4G1	2.3	0.0336
RFPL3	2.3	0.0088
GIN1	2.3	0.0072
NADK	2.3	0.0343
KHDRBS3	2.29	0.0029
SLC25A32	2.29	0.0094
MRPL36	2.29	0.0199
FAM208B	2.29	0.0162
MIR29A	2.29	0.0032
MT1A	2.29	0.0101
RBL1	2.29	0.0139
HIST1H2BG	2.29	0.0424
TIMM17A	2.29	0.0049
XKR8	2.29	0.0082
PLN	2.29	0.0004
KIF1BP	2.28	0.0019
KIF24	2.28	0.0004
FAM98A	2.28	0.0023
SNORD11B	2.28	0.0096
MRPS7	2.28	0.0052
ENO1	2.28	0.0019
TTLL12	2.27	0.0147
MT1DP	2.27	0.0051
SGOL2	2.27	0.0249
HARS	2.27	0.0364
AUNIP	2.27	0.0176
TGM2	2.27	0.0097
ATP6V1E1	2.27	0.0198
UTP3	2.27	0.0004
SRM	2.27	0.0021
AIMP2	2.26	0.0073
CMC2	2.26	0.001
NUP50	2.26	0.0141
MTFR1	2.26	0.0014
HNRNPH1	2.26	0.0152
ASAH2B	2.26	0.0031
OR5B2	2.26	0.0013
AC005754.8	2.26	0.0062
SLC17A9	2.26	0.0085
DDX28	2.26	0.0147
NAT10	2.26	0.0049
CCDC138	2.26	0.0252
NCS1	2.26	0.0014
SPRYD3	2.26	0.0215
HOMER1	2.26	0.0053
TUBB4B	2.26	0.003
CLCN7	2.25	0.0192
DPAGT1	2.25	0.0255
PSME4	2.25	0.0062
UTP20	2.25	0.0338
BANF1	2.25	0.0036
POLRMT	2.25	0.0441
OR2A41P	2.25	0.0497
MRPL12	2.25	0.037
RPS6KA6	2.24	0.0288
TSSC1	2.24	0.0025
CTD-2281E23.3	2.24	0.0352
PGAM1	2.24	0.0047
SPA17	2.24	0.0086
GINS2	2.24	0.0104
DHFR	2.24	0.0161
SSRP1	2.24	0.0108
PARPBP	2.24	0.0068
KRTAP1-1	2.24	0.0165
MCM2	2.24	0.0019
SLC25A4	2.23	0.0261
RAB27B	2.23	0.0114
SRBD1	2.23	0.0277
COTL1	2.23	0.0073
TCP1	2.23	0.0007
PRKCB	2.23	0.0128
VEGFA	2.23	0.0254
UCK2	2.23	0.0165
IPO13	2.23	0.0138
PGAM1	2.23	0.0031
POLA1	2.22	0.0239
KIF22	2.22	0.0022
OXCT1	2.22	0.0422
RRP36	2.22	0.0353
TCF19	2.22	0.0012
PHB	2.21	0.0062
TRMU	2.21	0.0096
TUBB6	2.21	0.0002
DPH2	2.21	0.0466
POLH	2.21	0.0007
SEC23B	2.21	0.043
PAICS	2.21	0.0098
MTRR	2.21	0.0238
AP000439.2	2.21	0.0372
STRAP	2.21	0.0064
MRPS31	2.21	0.0015
ABL2	2.21	0.0043
MRPS11	2.2	0.0074
USP17L23	2.2	0.0191
TMEM167A	2.2	0.0326
DIEXF	2.2	0.0198
NR5A2	2.2	0.0242
PRPS2	2.2	0.0004
LINC00993	2.2	0.0005
CCDC22	2.2	0.0313
EPN1	2.2	0.0421
CBFB	2.19	0.0139
HYOU1	2.19	0.0004
MPDU1	2.19	0.0019
GAS2L3	2.19	0.0013
C5orf34	2.19	0.0044
VDAC2	2.19	0.0124
TOMM22	2.19	0.0389
RND3	2.19	0.0087
TUFM	2.19	0.0232
SEC61G	2.18	0.0008
UBR7	2.18	0.0075
BOP1	2.18	0.0255
TRAP1	2.18	0.0134
HIST1H2BK	2.18	0.0349
SNRPB	2.18	0.0011
ENPP1	2.18	0.0021
SLC22A4	2.18	0.0292
WDR12	2.18	0.0176
RRM1	2.18	0.0031
GFM2	2.18	0.0026
TMEM154	2.18	0.0402
KPNA4	2.18	0.0234
OSTM1	2.18	0.0122
WDR62	2.17	0.0046
REXO1L2P	2.17	0.01
HACD3	2.17	0.023
RNU5E-3P	2.17	0.0279
H2AFY	2.17	0.0242
TRIM28	2.17	0.0108
ARHGEF39	2.17	0.0011
EIF3I	2.17	0.0336
SCFD2	2.16	0.04
CKLF	2.16	0.0031
HMGB3	2.16	0.047
GPI	2.16	0.0399
CENPW	2.16	0.0041
KIF18B	2.16	0.0018
MAP1S	2.16	0.021
KNOP1	2.15	0.031
PLCB4	2.15	0.0094
TBCE	2.15	0.0048
C16orf72	2.15	0.003
TIMM21	2.15	0.0233
H2AFX	2.15	0.0036
UAP1L1	2.15	0.0438
DDX11	2.15	0.0039
DUSP1	2.15	0.0144
RPL26L1	2.15	0.001
RP11-636O21.1	2.14	0.0006
POP1	2.14	0.0309
YWHAH	2.14	0.0169
NAA15	2.14	0.0189
CKAP5	2.14	0.0299
MSN	2.14	0.0037
TOE1	2.14	0.0146
MRFAP1	2.14	0.0477
AREL1	2.14	0.0067
GEMIN4	2.14	0.0453
ADAT1	2.14	0.0011
NDP	2.14	0.0381
UTP15	2.14	0.0127
EMC7	2.14	0.007
RP11-91J19.3	2.14	0.0098
RAB3B	2.14	0.0042
RNU6-415P	2.14	0.0356
WDR46	2.14	0.0077
TMBIM6	2.14	0.0397
DIAPH1	2.14	0.0017
UBIAD1	2.13	0.0023
GSR	2.13	0.043
KCNC4	2.13	0.0054
WHSC1	2.13	0.0012
CAMKV	2.13	0.0011
HAUS8	2.13	0.0021
ZBTB21	2.13	0.0037
DNAJB11	2.13	0.0056
DCTN5	2.13	0.0072
BAX	2.13	0.0194
INA	2.13	0.0008
APOBEC1	2.13	0.0222
VCPKMT	2.13	0.0029
FABP5	2.13	0.0006
DDX39BP2	2.13	0.0285
SMPD4	2.12	0.0044
OR14J1	2.12	0.0376
NIT2	2.12	0.0035
DAGLB	2.12	0.0061
COPS3	2.12	0.0016
SLC35A4	2.12	0.049
HIST2H2AA4	2.12	0.0459
NUDC	2.12	0.0099
VPS33B	2.12	0.0102
RAD23A	2.11	0.0371
NACC1	2.11	0.0019
CIAPIN1	2.11	0.001
GDNF	2.11	0.013
OCIAD2	2.11	0.0069
TMEM54	2.11	0.0223
ENC1	2.11	0.0012
RP11-78B10.2	2.11	0.028
NCAPD2	2.11	0.0097
GABRA5	2.1	0.006
LMNTD1	2.1	0.0024
SLC25A5	2.1	0.0133
HIST3H2BB	2.1	0.0167
HYOU1	2.1	0.0007
LOC151760	2.1	0.0205
EEF1E1	2.1	0.0134
NDOR1	2.1	0.0095
SMURF2	2.1	0.0026
SNRPEP4	2.1	0.0093
UBE2N	2.09	0.0031
PITRM1	2.09	0.0194
OPA1-AS1	2.09	0.0068
BUB3	2.09	0.005
HSPA4	2.09	0.0008
PLAUR	2.09	0.0229
EIF4A1	2.09	0.0158
TUBG1	2.09	0.001
ARHGAP19	2.09	0.0026
SPATS2L	2.09	0.0304
RP11-1102P22.1	2.09	0.0237
ADAMTS4	2.08	0.0067
M6PR	2.08	0.0107
MBNL1-AS1	2.08	0.0267
RFC3	2.08	0.0131
POLE	2.08	0.0285
RHNO1	2.08	0.0025
PRELID3BP3	2.08	0.0048
KCNQ5	2.08	0.0073
IPO9	2.08	0.0167
CDK4	2.08	0.0089
NEMP1	2.07	0.0175
HACD2	2.07	0.0153
PSMG1	2.07	0.0044
RP11-693L9.2	2.07	0.003
PHTF2	2.07	0.0144
ABHD12	2.07	0.0035
FKBP14	2.07	0.0192
RPTOR	2.07	0.0026
TVP23CP1	2.07	0.0112
ACTL6A	2.07	0.0133
RDH11	2.07	0.0191
SUPT16H	2.07	0.0254
MAP2K1	2.07	0.025
MTMR6	2.07	0.0181
MARCH4	2.06	0.0326
LCE1F	2.06	0.0204
PGP	2.06	0.0254
MMD	2.06	0.0331
CTD-3099C6.9	2.06	0.0036
GNAZ	2.06	0.0005
SMARCA4	2.06	0.0048
TMSB4XP1	2.06	0.0033
SLC35B1	2.06	0.0102
PA2G4	2.06	0.0057
RNU6-975P	2.06	0.0166
LOC101927727	2.06	0.0019
RPL39L	2.06	0.0154
PARP2	2.06	0.038
CALCRL	2.06	0.004
MPV17L2	2.06	0.0013
RAB35	2.05	0.0468
PDSS1	2.05	0.0033
MRPL47	2.05	0.0212
LYAR	2.05	0.0221
PTBP1	2.05	0.0117
APOLD1	2.05	0.0019
CENPQ	2.05	0.0094
TIMM22	2.05	0.0061
NAE1	2.05	0.0207
RECQL	2.05	0.0326
SLC16A1	2.05	0.0343
CLN8	2.05	0.0021
TMEM106A	2.05	0.0444
EPHB1	2.04	0.0256
FLG	2.04	0.0059
RP4-625H18.2	2.04	0.0267
TPI1	2.04	0.0121
TNIP2	2.04	0.0118
HGS	2.04	0.0024
NAA10	2.04	0.0367
ASF1B	2.04	0.009
C7orf49	2.04	0.0104
CTB-187M2.2	2.04	0.0084
ATP6V0C	2.04	0.0112
PLPP4	2.04	0.0097
WDR4	2.04	0.0196
TM7SF3	2.04	0.0235
MYO10	2.03	0.0153
EFR3B	2.03	0.0115
CKS2	2.03	0.0025
PKM	2.03	0.0133
TFPT	2.03	0.0469
CCNE2	2.03	0.015
MCM6	2.03	0.0044
ACLY	2.03	0.0474
CDK2AP2	2.03	0.0277
ADAM32	2.03	0.0469
DDA1	2.03	0.016
HIST1H2BB	2.03	0.0035
DPY30	2.03	0.005
MFSD12	2.03	0.0247
TMEM182	2.03	0.0254
TCEB1	2.03	0.0077
AP3D1	2.03	0.0082
RSL24D1P5	2.03	0.0148
POMT1	2.03	0.0409
SAE1	2.02	0.0059
TMEM99	2.02	0.0159
UQCC2	2.02	0.0188
TDRKH	2.02	0.0057
AUP1	2.02	0.0145
LMNB2	2.02	0.0044
SCLT1	2.02	0.002
FAM50B	2.02	0.0137
ACOT7	2.02	0.0067
CLN6	2.02	0.0024
DDIT4L	2.02	0.0073
MBTPS2	2.02	0.0498
NDUFAF4	2.02	0.0063
CDT1	2.02	0.0041
SF3B4	2.02	0.0098
ARHGAP31	2.01	0.0025
F13B	2.01	0.0066
SRPR	2.01	0.0093
PPME1	2.01	0.0032
ACTR1A	2.01	0.0154
HSPA4L	2.01	0.0037
HYOU1	2.01	0.0037
LHFPL2	2.01	0.0161
CHEK1	2.01	0.0145
CCDC47	2.01	0.0359
NDUFB10	2.01	0.0178
GLOD4	2.01	0.0365
WDR18	2.01	0.0433
VASP	2	0.0037
CYB5R2	2	0.0453
LEPROTL1	2	0.0033
ETS2	2	0.0121
PSMA1	2	0.0227
CDK5	2	0.0247
RRP15	2	0.0055
SLC6A8	2	0.016
CYC1	1.99	0.0352
ME2	1.99	0.0043
WDYHV1	1.99	0.0455
TMPO	1.99	0.01
H2BFS	1.99	0.0324
CLPTM1L	1.99	0.0063
NCBP2-AS2	1.99	0.0031
MTOR	1.99	0.006
WNT5B	1.99	0.0181
PTPN3	1.99	0.0031
RNU6-773P	1.99	0.0145
ELL2	1.99	0.0074
MAPRE1	1.99	0.0049
PIM2	1.99	0.0027
DHRS7	1.98	0.0133
GALNT1	1.98	0.029
SPC24	1.98	0.0102
HNRNPA2B1	1.98	0.0334
EVA1A	1.98	0.0037
ATAD3B	1.98	0.0262
NGRN	1.98	0.0088
TIMM10	1.98	0.001
SLC25A15P3	1.98	0.0395
LAMTOR1	1.98	0.022
WDR1	1.98	0.0012
TRAPPC4	1.98	0.0016
ACD	1.98	0.0035
PSMD12	1.98	0.0182
B3GLCT	1.98	0.0039
CMTM4	1.97	0.0247
MYCBP	1.97	0.0025
CAP1	1.97	0.0033
MTA2	1.97	0.0367
NAP1L4	1.97	0.021
ILF2	1.97	0.0011
NUP155	1.97	0.0258
BZW2	1.97	0.0052
CMTM7	1.97	0.0084
RNGTT	1.97	0.0231
SCARB1	1.97	0.0215
CA13	1.97	0.0024
GPS1	1.96	0.0388
PIGO	1.96	0.0382
PSMD11	1.96	0.0263
UBE2M	1.96	0.0085
SEC11C	1.96	0.0175
BCL2L12	1.96	0.0044
NR2C2AP	1.96	0.0024
NUP58	1.96	0.0114
FBXL19-AS1	1.96	0.007
UQCRC1	1.96	0.021
HERC4	1.96	0.0038
SKA1	1.96	0.0055
CCT6P1	1.96	0.0163
PCNA-AS1	1.95	0.0094
PPP1CA	1.95	0.0482
RCAN1	1.95	0.0227
SMIM12	1.95	0.0292
CCT4	1.95	0.0051
BOLA2	1.95	0.0307
C12orf4	1.95	0.0345
SAP130	1.95	0.0187
UBE3C	1.95	0.0102
DCBLD2	1.95	0.0329
IDH3A	1.95	0.0243
H2AFV	1.94	0.0012
FABP5	1.94	0.0026
AGAP3	1.94	0.0164
HIGD1A	1.94	0.0015
C19orf47	1.94	0.0006
RCC2	1.94	0.0245
AK2	1.94	0.039
MIR92A2	1.94	0.0066
RAB37	1.94	0.0208
TIMP3	1.94	0.0149
ALG3	1.94	0.0027
TACSTD2	1.94	0.0044
EIF5A	1.94	0.017
POC1A	1.94	0.0005
SEH1L	1.93	0.0129
NUP88	1.93	0.0145
U2AF2	1.93	0.0356
ZNF442	1.93	0.0095
VPS4A	1.93	0.0175
ACSM2B	1.93	0.0066
KAT5	1.93	0.0475
LAP3	1.93	0.0497
WDR74	1.93	0.0145
PTPN1	1.93	0.0145
SORD	1.93	0.0241
CLUH	1.93	0.0043
MFN2	1.93	0.0269
NDE1	1.93	0.0141
HYOU1	1.93	0.001
RP11-498C9.15	1.92	0.0032
ANAPC15	1.92	0.0118
SNORA1	1.92	0.0083
YKT6	1.92	0.0494
RP11-234G16.5	1.92	0.004
MRPL37	1.92	0.0486
OR4A16	1.92	0.0048
ATP6V1D	1.92	0.0173
PSMA7	1.92	0.0098
MSTO1	1.92	0.0165
RP11-161H23.5	1.92	0.004
FLNB	1.92	0.0177
ING2	1.92	0.0008
PSMD6	1.92	0.0075
C12orf29	1.91	0.0126
ENOPH1	1.91	0.0013
SART3	1.91	0.0118
TIMM8A	1.91	0.0024
NDUFAB1	1.91	0.0473
WDR37	1.91	0.0122
PWP2	1.91	0.0084
NUTF2	1.91	0.0052
POLE3	1.91	0.0039
MRTO4	1.91	0.0294
HIST1H3A	1.91	0.0011
ZNF670	1.91	0.0402
HNRNPF	1.91	0.0196
PAK4	1.91	0.0056
ARMC6	1.91	0.0051
SLC16A1	1.91	0.0079
PDSS2	1.91	0.0409
TMEM106C	1.91	0.001
HEATR3	1.91	0.0218
FAM27E3	1.91	0.0123
CDK16	1.91	0.0189
C3orf14	1.91	0.0056
EIF2S1	1.91	0.0198
GPAT2	1.9	0.0293
MSTO2P	1.9	0.0088
GEMIN5	1.9	0.0493
AL158801.1	1.9	0.018
NDUFB3	1.9	0.002
TFAM	1.9	0.0243
LSM2	1.9	0.0032
ZNF35	1.9	0.0379
GNA12	1.9	0.0363
RNF14	1.9	0.0084
RRM2P4	1.9	0.0209
AEN	1.9	0.0103
PSMD1	1.9	0.0011
DNMT1	1.9	0.0008
H2AFY2	1.9	0.0372
NF1P6	1.9	0.0418
PRELID1	1.89	0.0033
NAA50	1.89	0.0149
PARD6G	1.89	0.0361
EMC6	1.89	0.0034
PSMB5	1.89	0.008
ATP13A2	1.89	0.016
GTF2E1	1.89	0.012
PITHD1	1.89	0.0268
RRAS2	1.89	0.0427
COPS6	1.89	0.0455
GPM6B	1.89	0.0379
RLN1	1.89	0.0358
IER2	1.89	0.0084
MCF2	1.88	0.0436
KPNA3	1.88	0.0411
ERGIC1	1.88	0.039
COX11	1.88	0.0424
TRMT1	1.88	0.0356
TMEM109	1.88	0.0047
TMEM160	1.88	0.0096
TPMT	1.88	0.004
RNA5SP173	1.88	0.0145
GLE1	1.88	0.016
GLRX2	1.88	0.0306
FAM26F	1.88	0.0216
RP11-46H11.3	1.88	0.0252
USP14	1.88	0.0013
ACVRL1	1.88	0.0027
SURF4	1.88	0.0405
GNL2	1.88	0.0015
CTD-2544N14.3	1.88	0.0292
SEMA3E	1.88	0.0144
RPL23AP82	1.87	0.0013
CENPB	1.87	0.0149
PTS	1.87	0.0072
ZBTB45	1.87	0.0348
DMC1	1.87	0.0146
PASD1	1.87	0.0481
MRPS12	1.87	0.0067
ALDH1B1	1.87	0.0045
VDAC1	1.87	0.0201
RAD54L	1.87	0.0156
MTND3P1	1.87	0.0166
HCFC1	1.87	0.0313
EIF3B	1.87	0.031
SRRT	1.87	0.0092
SNORD22	1.87	0.0252
HM13	1.87	0.0431
RPA1	1.86	0.0017
DTYMK	1.86	0.0052
STK17A	1.86	0.0034
NCAPD3	1.86	0.0207
RAD18	1.86	0.0288
OR4F15	1.86	0.0481
NDUFA5P6	1.86	0.0062
CORO1C	1.86	0.001
ELAVL1	1.86	0.0053
NANS	1.86	0.0023
SDHB	1.86	0.0268
FAM134B	1.86	0.0497
UCP2	1.86	0.0093
FMNL2	1.85	0.0375
HYOU1	1.85	0.0076
TUSC3	1.85	0.0448
RAVER1	1.85	0.0274
SRSF3	1.85	0.0092
CCT8	1.85	0.0059
TTL	1.85	0.0142
LIG1	1.85	0.0404
MTMR2	1.85	0.0166
AP1S3	1.85	0.0208
MTAP	1.85	0.0264
REP15	1.85	0.0074
AVEN	1.85	0.0036
RNPS1	1.85	0.0387
SLC25A35	1.85	0.0129
PTPMT1	1.85	0.0172
CCDC181	1.85	0.0207
RIBC2	1.85	0.0012
POM121	1.85	0.0172
KPNB1	1.85	0.0081
ATP6V0D1	1.85	0.0289
CLVS1	1.85	0.0088
WDR7	1.85	0.0393
C4orf27	1.84	0.0481
ELMOD2	1.84	0.0241
HIST1H2BA	1.84	0.0055
CDCA5	1.84	0.025
LINC00308	1.84	0.0068
HYOU1	1.84	0.0028
CCND2	1.84	0.0229
B4GALT4	1.84	0.0049
PFDN1	1.84	0.0082
NOLC1	1.84	0.0176
RFPL4B	1.84	0.0047
HBS1L	1.84	0.0039
RPL21P107	1.84	0.0441
SERBP1	1.84	0.0213
CSRP1	1.84	0.0067
ILF3-AS1	1.84	0.0049
PSMC5	1.84	0.0289
TRIM60P5Y	1.84	0.0082
KRTAP4-2	1.83	0.0047
LSM4	1.83	0.0042
SENP3	1.83	0.0362
C12orf45	1.83	0.0228
KCNH2	1.83	0.0367
NCR3LG1	1.83	0.0394
RNU6-607P	1.83	0.0477
PIGP	1.83	0.0094
TFDP1	1.83	0.022
CISD2	1.83	0.0016
AMOTL1	1.83	0.0109
SYTL4	1.83	0.0069
KLF6	1.83	0.0082
CDC27P1	1.83	0.0104
RPP30	1.83	0.0102
PROSER3	1.83	0.0059
NAV2	1.83	0.0226
MANF	1.83	0.0044
RNF26	1.83	0.0041
MCMBP	1.83	0.0059
CTC-260E6.4	1.83	0.0067
ZSCAN9	1.83	0.0172
DHX15	1.83	0.014
GAK	1.83	0.0058
ERGIC2	1.83	0.0237
NDUFS6	1.82	0.005
ADGRL4	1.82	0.0319
UBE2L3	1.82	0.0319
GMPPB	1.82	0.0228
SF3A1	1.82	0.0492
EXOGP1	1.82	0.0029
COA7	1.82	0.0153
TMSB4Y	1.82	0.0088
PDE12	1.82	0.0036
STAG3L4	1.82	0.0093
ATAD3A	1.82	0.0269
ERICH3	1.82	0.0083
PLP2	1.82	0.0013
PRODH	1.82	0.0223
PAQR3	1.82	0.0115
RAP1GAP2	1.82	0.0041
MTND5P21	1.82	0.0219
CPSF2	1.82	0.0457
RDH8	1.82	0.0285
OR52A4P	1.82	0.0063
PSME3	1.81	0.0148
ACTG2	1.81	0.0128
TEK	1.81	0.0484
FAM27D1	1.81	0.033
MRPL2	1.81	0.0488
DCK	1.81	0.003
C2CD2	1.81	0.0204
SRRD	1.81	0.0063
AC009495.2	1.81	0.021
HSPA8	1.81	0.0462
LOC286437	1.81	0.0351
RP11-944L7.4	1.81	0.0184
CARM1	1.81	0.0287
TMSB4X	1.8	0.0022
CFL2	1.8	0.0068
RARS	1.8	0.0137
CFAP20	1.8	0.0144
MGAT5	1.8	0.0012
COX17P1	1.8	0.0154
USP17L28	1.8	0.0045
POLR3B	1.8	0.0205
SMS	1.8	0.0014
GSK3A	1.8	0.0279
NANOGP6	1.8	0.0498
GADD45B	1.8	0.0233
LDHB	1.8	0.0072
CNTROB	1.8	0.0033
BAP1	1.8	0.0328
CHPT1	1.8	0.0045
TRAPPC4	1.79	0.009
PON2	1.79	0.0216
OGDH	1.79	0.0126
NMD3P2	1.79	0.0043
TMEM261	1.79	0.0051
FAR2	1.79	0.0464
FEN1P1	1.79	0.0231
INHBB	1.79	0.0051
PPP1R12A	1.79	0.0299
PRADC1	1.79	0.0462
RBM19	1.79	0.0041
ERRFI1	1.78	0.0247
CYR61	1.78	0.0016
RP11-99L13.2	1.78	0.0227
DUX4	1.78	0.014
RNU6-1208P	1.78	0.0349
COMMD4	1.78	0.0026
KIAA0586	1.78	0.0157
ACTR2	1.78	0.0166
SPTA1	1.78	0.0117
ERCC8	1.78	0.005
UFD1L	1.78	0.0075
AK5	1.78	0.0391
ABALON	1.78	0.0473
SRSF1	1.78	0.0114
MRPL34	1.78	0.0428
SORT1	1.78	0.0172
TACO1	1.78	0.0195
NPC1	1.78	0.0295
SEC23IP	1.78	0.013
METTL1	1.78	0.0249
KCNK6	1.77	0.0363
GATM	1.77	0.008
CTC-250I14.3	1.77	0.0188
AP000892.6	1.77	0.0369
SLX1A	1.77	0.0084
AC002467.7	1.77	0.0385
AC011718.3	1.77	0.0352
USP17L9P	1.77	0.0044
MT1P1	1.77	0.0411
ATP1B3	1.77	0.033
CASP2	1.77	0.0385
HIST1H3H	1.77	0.0018
BCAS2	1.77	0.0311
TAF5L	1.77	0.0219
GLRX5	1.77	0.0325
SGTA	1.77	0.0266
MRPL3	1.77	0.0037
NUP205	1.77	0.0153
SNRPB2	1.77	0.0066
SENP2	1.77	0.0083
TMEM255B	1.77	0.0409
RPP38	1.77	0.0032
ANP32A	1.77	0.0091
RNU2-32P	1.77	0.0085
GPER1	1.77	0.0128
RNU1-72P	1.76	0.0492
PEX26	1.76	0.0053
CTNS	1.76	0.0381
MORC2	1.76	0.0482
TAF13	1.76	0.0234
TSTA3	1.76	0.0025
HNRNPM	1.76	0.0039
LINC01075	1.76	0.0359
CCDC167	1.76	0.0382
C6orf1	1.76	0.019
OTUD3	1.75	0.0447
NCKAP1L	1.75	0.002
DCAF4	1.75	0.0117
TRIM26	1.75	0.0115
ATP5G1	1.75	0.0127
MRPL50P2	1.75	0.033
DUSP4	1.75	0.0104
COX8A	1.75	0.0444
TMEM138	1.75	0.0069
EMC3	1.75	0.029
PARL	1.75	0.0379
PTDSS1	1.75	0.0064
PSMC4	1.75	0.0337
SCEL-AS1	1.75	0.0037
MRPL15	1.75	0.0244
LIMD1	1.75	0.0299
MRPL13	1.75	0.0058
ATP6V1C1	1.74	0.0274
GOT2	1.74	0.031
TCONS_00018414	1.74	0.0141
NUP153	1.74	0.0072
SLC25A14	1.74	0.0032
ESM1	1.74	0.027
EDIL3	1.74	0.0077
SNRPGP10	1.74	0.0083
GEMIN6	1.74	0.0111
LOC104968399	1.74	0.0193
DPP3	1.74	0.0078
TUBA1C	1.74	0.0052
DBF4B	1.74	0.0026
NUP85	1.74	0.0028
IMPDH1	1.74	0.0373
CTNNBL1	1.74	0.0157
SH3BP4	1.74	0.047
SERINC5	1.74	0.0321
GLRX3	1.74	0.0017
TRAIP	1.74	0.0054
POTEH-AS1	1.74	0.009
DKC1	1.74	0.0083
GRK6	1.73	0.0081
DPY19L1P2	1.73	0.0166
HSP90AB1	1.73	0.0483
CAD	1.73	0.036
CARHSP1	1.73	0.0063
RPE	1.73	0.018
MINOS1	1.73	0.005
BORCS8	1.73	0.006
METAP1	1.73	0.0439
MORF4L2	1.73	0.0158
RAD51C	1.73	0.0319
PSMC1	1.73	0.0034
RNU4-38P	1.73	0.0153
SCML2	1.73	0.0451
NF2	1.73	0.0158
SPHK1	1.73	0.0176
METTL2A	1.73	0.0089
LMF2	1.73	0.0148
SMOX	1.73	0.02
RP11-388N2.1	1.73	0.046
BYSL	1.73	0.028
RTCA	1.73	0.0073
CDCA7L	1.73	0.0065
LRRC47	1.73	0.0457
HSPA14	1.73	0.023
MIR3687-2	1.72	0.0188
ZNF511	1.72	0.0284
ARPP19	1.72	0.011
MTATP6P30	1.72	0.0121
PWP2	1.72	0.0219
STK25	1.72	0.0451
PTGES3	1.72	0.0244
PANK4	1.72	0.037
PAQR4	1.72	0.0278
U66059.58	1.72	0.0489
USP13	1.72	0.0036
ELL2P1	1.72	0.024
RGS18	1.72	0.0294
FAM190A	1.72	0.0062
GSTA7P	1.72	0.0039
ALG5	1.72	0.0388
MRPL20	1.72	0.012
SNRPCP8	1.72	0.0087
TNPO2	1.72	0.0401
SAR1B	1.72	0.0136
SLC35B4	1.72	0.0364
PFKL	1.72	0.0162
NUP43	1.72	0.0199
CCDC88C	1.72	0.0338
RCC1	1.71	0.0125
POLR3G	1.71	0.0431
PA2G4P4	1.71	0.0128
EIF1AX	1.71	0.0316
LOC389895	1.71	0.0291
PHLDA2	1.71	0.0042
MAST4-IT1	1.71	0.0065
IER5	1.71	0.0357
RBM22	1.71	0.0363
FRMPD4	1.71	0.0158
MAP4K2	1.71	0.0136
MAT2A	1.71	0.0082
ID3	1.71	0.0209
DARS2	1.7	0.0058
LOC101928012	1.7	0.0403
IGHVIII-47-1	1.7	0.023
SNORA44	1.7	0.0381
PWP1	1.7	0.0127
OR8J1	1.7	0.0248
COA3	1.7	0.0167
DLEU7-AS1	1.7	0.0188
TTC27	1.7	0.0076
TUBA1B	1.7	0.0161
SPOCD1	1.7	0.0067
STX3	1.7	0.0234
SRSF9	1.7	0.0273
MDH2	1.7	0.0145
RNU7-73P	1.7	0.009
PSMA4	1.7	0.0427
FAM27E2	1.7	0.0118
TMEM125	1.7	0.0124
GNL3L	1.7	0.0264
SLC37A4	1.7	0.0143
RPS26P34	1.7	0.0108
PALM2-AKAP2	1.7	0.0031
SLC31A2	1.7	0.032
RBPMS2	1.7	0.0062
CTD-2319I12.4	1.7	0.0041
AC079742.4	1.69	0.035
INTS1	1.69	0.0282
NASP	1.69	0.0064
UBA2	1.69	0.0235
CS	1.69	0.0426
VKORC1L1	1.69	0.0025
OXSR1	1.69	0.0099
GLO1	1.69	0.0049
CD274	1.69	0.0281
TUBB4BP3	1.69	0.0088
CTD-2369P2.5	1.69	0.0449
REEP4	1.69	0.0132
ARL6IP1P2	1.69	0.0199
RP11-94B19.2	1.69	0.0087
HGH1	1.69	0.0066
MCM10	1.69	0.0449
OPCML-IT2	1.69	0.0062
RP11-211F2.1	1.69	0.0345
COA1	1.69	0.0334
SMARCAL1	1.69	0.0023
STAC2	1.69	0.0197
U3	1.69	0.0144
PRKAG2	1.69	0.0354
NEURL4	1.69	0.0236
ADIPOR1	1.68	0.013
YRDC	1.68	0.0376
RP13-415G19.2	1.68	0.0188
PGM2	1.68	0.0243
SEC13	1.68	0.0378
CSPG4	1.68	0.0099
SLC39A6	1.68	0.0446
P2RX5	1.68	0.016
SNRPD3	1.68	0.0063
PPP2R1B	1.68	0.0232
ANKRD6	1.68	0.0189
RP11-252A24.3	1.68	0.0306
MED27	1.68	0.0298
B4GALT1-AS1	1.68	0.0342
RNVU1-15	1.68	0.0237
ACTN4	1.68	0.0151
SRP72	1.68	0.0343
JADE3	1.68	0.0077
RP4-633I8.4	1.68	0.0356
DHRS11	1.68	0.0085
KIF17	1.68	0.0236
GSKIP	1.68	0.0205
GTF3A	1.68	0.0459
HMBS	1.68	0.018
PPM1L	1.68	0.008
SFRP4	1.68	0.0159
RNU6-396P	1.68	0.0058
UBQLN4	1.68	0.0132
TUBA1A	1.68	0.0084
MRPS5	1.68	0.0072
CDKL2	1.68	0.0487
RNY1P7	1.67	0.0337
TAF9	1.67	0.0121
NOC3L	1.67	0.015
ARHGAP19-SLIT1	1.67	0.0083
GSK3B	1.67	0.0341
OARD1	1.67	0.0318
LYPD6B	1.67	0.0071
CCDC77	1.67	0.0459
DUX4L14	1.67	0.0139
SUGT1P1	1.67	0.0283
NLN	1.67	0.0206
PIAS2	1.67	0.0138
ID1	1.67	0.0223
RP11-4N23.4	1.67	0.0351
CCDC43	1.67	0.0158
WDR34	1.67	0.0157
MUL1	1.67	0.0199
CLMP	1.67	0.0446
NCLN	1.67	0.0161
CDA	1.67	0.0289
UBE2K	1.67	0.0095
SLC25A44	1.67	0.0164
METTL2B	1.67	0.0041
GYS1	1.67	0.0119
ZBTB9	1.67	0.0229
RP5-1050E16.1	1.67	0.0387
IBA57-AS1	1.67	0.0489
BUD31	1.66	0.0312
HIST1H4A	1.66	0.0489
NUP62	1.66	0.0101
FAM78B	1.66	0.0298
RP11-110I1.6	1.66	0.009
NOP2	1.66	0.0141
ATP6V1B2	1.66	0.0081
CLPP	1.66	0.039
PTPN20	1.66	0.0273
MIR23C	1.66	0.0068
MYB	1.66	0.0074
KARS	1.66	0.0171
TMEM126B	1.66	0.005
TMEM19	1.66	0.048
ATG101	1.66	0.0202
OR10P1	1.66	0.0451
LOC101928855	1.66	0.024
TUBB2A	1.66	0.0084
MIR548T	1.66	0.0318
TMEM147	1.66	0.0145
USP17L27	1.66	0.0079
USP17L28	1.66	0.0079
USP17L29	1.66	0.0079
USP17L25	1.66	0.0079
TSN	1.66	0.0199
CPN2	1.66	0.0312
UQCRFS1	1.66	0.0425
PSMC4	1.66	0.0385
HUS1	1.66	0.0279
DBNL	1.65	0.0087
FAM50A	1.65	0.0056
U8	1.65	0.0396
ACYP2	1.65	0.0053
SRA1	1.65	0.006
MAPK1IP1L	1.65	0.0225
XYLT1	1.65	0.0114
RP11-80B9.4	1.65	0.0332
MGA	1.65	0.0154
C21orf59	1.65	0.0063
RIC8A	1.65	0.0143
LOC102723552	1.65	0.0336
PPM1G	1.65	0.029
ERO1A	1.65	0.0404
NIFK	1.65	0.0332
DHODH	1.65	0.0135
MTND3P3	1.65	0.0324
AKT1	1.65	0.0159
NDUFAF5	1.65	0.0463
FUBP3	1.65	0.0235
PSMC1	1.65	0.0065
VPS29	1.65	0.026
NRM	1.65	0.0149
DUSP19	1.65	0.0075
CYP4V2	1.65	0.0355
ALKBH8	1.65	0.0136
NME1	1.65	0.0296
NPAS2	1.65	0.0055
TMEM245	1.65	0.0158
ADSS	1.64	0.0076
PRMT3	1.64	0.0134
ZBED4	1.64	0.0073
LOC100507194	1.64	0.0076
COX7A2	1.64	0.0136
ORMDL2	1.64	0.0359
WDR81	1.64	0.0281
SPATC1L	1.64	0.0306
FAM107A	1.64	0.0251
SYNCRIP	1.64	0.0407
FTSJ2	1.64	0.0462
SUGT1	1.64	0.0278
NUP188	1.64	0.0173
PNMA1	1.64	0.0106
DUT	1.64	0.0346
METTL6	1.64	0.0396
PGAM5	1.64	0.0377
STRN4	1.64	0.015
TOR1AIP2	1.64	0.033
USP17L6P	1.64	0.005
GOT1	1.64	0.0162
FMN1	1.64	0.042
LINC00613	1.64	0.0486
CD52	1.64	0.0268
PSMB2	1.64	0.0365
REEP3	1.64	0.0102
MPZL1	1.64	0.0483
HIGD1AP1	1.64	0.0053
FAM159B	1.64	0.0499
FKBP1A-SDCBP2	1.64	0.0455
ABHD11	1.64	0.0356
KIAA0247	1.64	0.0174
RCC2	1.64	0.0324
TRAPPC4	1.64	0.0251
LDOC1L	1.64	0.023
SLC35C1	1.64	0.0432
MRPL33	1.63	0.0406
SBF1	1.63	0.0044
S1PR1	1.63	0.0356
DYNLT1	1.63	0.014
CNST	1.63	0.0176
SNORA36B	1.63	0.0439
TAGLN2	1.63	0.0398
CHKA	1.63	0.0218
SDE2	1.63	0.0205
SIPA1L3	1.63	0.0383
DHX57	1.63	0.0194
RBM26	1.63	0.0348
LACTB	1.63	0.0079
CHRNA5	1.63	0.0388
CD151	1.63	0.0341
DUX4L24	1.63	0.0052
DUX4L22	1.63	0.0052
DUX4L10	1.63	0.0052
KLHDC9	1.63	0.0303
HS3ST3A1	1.63	0.0226
INPP1	1.63	0.013
RP11-907D1.2	1.63	0.0397
PCNXL3	1.63	0.0357
NHLRC2	1.63	0.0411
NDST3	1.63	0.0404
ZNF165	1.63	0.0097
RN7SKP287	1.63	0.0256
SNORD3D	1.62	0.0108
C18orf25	1.62	0.0253
CDKN2AIPNL	1.62	0.0271
LTV1	1.62	0.0202
TIMM17B	1.62	0.0167
ESYT1	1.62	0.0246
EEFSEC	1.62	0.0489
GADD45A	1.62	0.0041
RP4-816N1.7	1.62	0.0134
SPATA31E1	1.62	0.0065
CERS3	1.62	0.029
RAB5C	1.62	0.0343
SSSCA1	1.62	0.0072
TTYH3	1.62	0.0309
TP53I13	1.62	0.0355
MPZL3	1.62	0.0327
RFK	1.62	0.0051
SFR1	1.62	0.032
ZNF473	1.62	0.01
LACE1	1.62	0.0078
TMEM181	1.62	0.0261
YIF1B	1.62	0.0177
RAP1GDS1	1.62	0.0386
TMEM206	1.61	0.0288
DNAJC24	1.61	0.0152
SPATA12	1.61	0.0039
DUSP14	1.61	0.0308
FGF1	1.61	0.0336
RNU6-988P	1.61	0.0382
TCEANC2	1.61	0.0236
PHRF1	1.61	0.0199
RP11-644A7.2	1.61	0.0315
TMEM97P2	1.61	0.0425
CD320	1.61	0.0493
LINC01164	1.61	0.0097
PSMD4	1.61	0.0361
RNU6-102P	1.61	0.0361
AP1B1	1.61	0.0164
RNF167	1.61	0.026
RNU6-1281P	1.61	0.02
LOC102724297	1.61	0.0432
TSNAX	1.61	0.0471
LOC101928909	1.61	0.0253
PSMD8	1.6	0.0398
RCC2	1.6	0.0214
MRPS17	1.6	0.0086
TRAPPC4	1.6	0.0182
IQCC	1.6	0.0257
PPIAP32	1.6	0.024
GMPS	1.6	0.0103
PAFAH1B2	1.6	0.0091
SCNM1	1.6	0.027
RNU6-1200P	1.6	0.0419
NSUN2	1.6	0.0345
TTC31	1.6	0.0243
CLOCK	1.6	0.0224
SLAIN2	1.6	0.0485
ZDHHC5	1.6	0.0205
TTLL4	1.6	0.0136
NKAPL	1.6	0.0296
TEX10	1.6	0.0172
SIRPA	1.6	0.0193
PPP2CA	1.6	0.0036
SUPV3L1	1.6	0.0467
INTS6	1.6	0.015
LYSMD2	1.6	0.0142
RBBP4	1.6	0.0196
SFPQ	1.6	0.0166
C20orf24	1.6	0.0164
SCRIB	1.6	0.0488
GSG2	1.6	0.0066
U3	1.59	0.0245
SYK	1.59	0.0085
RHOB	1.59	0.0277
PSMC1P5	1.59	0.0077
VPS25	1.59	0.0187
RN7SKP116	1.59	0.0468
CCNT2P1	1.59	0.0434
ELOF1	1.59	0.0062
AC019064.1	1.59	0.0189
CHST7	1.59	0.0311
CDR2	1.59	0.0204
MTND2P7	1.59	0.0256
NEK10	1.59	0.0291
CTD-2185K10.1	1.59	0.0208
CFL1	1.59	0.0148
COX7B	1.59	0.0331
AP001350.4	1.59	0.0177
SNRPGP16	1.59	0.0398
CYB5B	1.59	0.0106
USP17L17	1.59	0.0396
RNU6-1223P	1.59	0.018
CLTA	1.59	0.0152
RNU2-51P	1.59	0.011
RNF19B	1.59	0.0135
FZD3	1.59	0.0121
LIMS3L	1.59	0.0294
MIF	1.59	0.021
FBXO34	1.59	0.0413
AP000477.2	1.59	0.021
AMBN	1.59	0.0208
RP11-672A2.6	1.59	0.0295
RP11-118H15.1	1.59	0.0365
OR5E1P	1.58	0.0418
IQGAP3	1.58	0.0096
PRKRIR	1.58	0.0128
METRNL	1.58	0.0297
AP000695.6	1.58	0.0361
FERMT1	1.58	0.0453
RP5-1097P24.1	1.58	0.0437
JKAMP	1.58	0.0185
PVR	1.58	0.009
ARHGEF4	1.58	0.0146
MICALL1	1.58	0.0151
RNU4ATAC7P	1.58	0.015
FBXO33	1.58	0.0167
FXR2	1.58	0.0061
MRAS	1.58	0.0293
UBAP2	1.58	0.0047
VRK2	1.58	0.0204
DDX12P	1.58	0.0397
TCERG1	1.58	0.0115
RNF25	1.58	0.0054
H2AFZP1	1.58	0.0374
SURF6	1.58	0.0145
ZDHHC20P3	1.58	0.0346
PNMA2	1.57	0.0283
RP11-472K22.1	1.57	0.0138
XRCC5	1.57	0.0193
GNPNAT1	1.57	0.0281
TMEM135	1.57	0.0423
TGIF2-C20orf24	1.57	0.0101
TEX2	1.57	0.0065
RP11-281O15.4	1.57	0.0164
HCG4B	1.57	0.0442
INSRR	1.57	0.0481
RNU6-517P	1.57	0.0339
RAB8A	1.57	0.0263
POLDIP2	1.57	0.028
ASH2L	1.57	0.0056
GIT1	1.57	0.0239
GET4	1.57	0.016
ENTPD5	1.57	0.0271
KRTCAP2	1.57	0.0269
LOC105376360	1.57	0.0387
ARPC2	1.57	0.0177
ILF3	1.56	0.0384
SEC61A2	1.56	0.0478
ABCF1	1.56	0.0073
TOR1A	1.56	0.0079
CT45A1	1.56	0.0171
SPATA5L1	1.56	0.019
KLHL15	1.56	0.0184
C16orf58	1.56	0.0284
CDRT15L2	1.56	0.046
SYNC	1.56	0.0163
KCTD16	1.56	0.019
RP5-1112D6.7	1.56	0.0145
B4GALNT3	1.56	0.0461
IGLJCOR18	1.56	0.03
ATG3	1.56	0.031
HINT1	1.56	0.0296
ABCB6	1.56	0.0247
NUP107	1.56	0.0382
GNGT1	1.56	0.0433
PSMD7	1.56	0.0157
TRA2B	1.56	0.0335
MTCO3P4	1.56	0.0298
COPB2	1.56	0.0194
YIF1A	1.56	0.0351
PINK1	1.56	0.0457
FABP5P11	1.56	0.0443
RQCD1	1.56	0.0453
NDUFC2-KCTD14	1.56	0.0352
COPS8	1.55	0.0159
RHOC	1.55	0.0072
ATG16L1	1.55	0.0202
TSPAN15	1.55	0.0083
BCCIP	1.55	0.0244
RP11-383J24.1	1.55	0.0358
ZNF788	1.55	0.0351
UBE2A	1.55	0.0073
KHSRP	1.55	0.0048
TRGVB	1.55	0.0052
PRIM2	1.55	0.0124
LARP4B	1.55	0.0261
ACOT9	1.55	0.0219
DDX11L8	1.55	0.0172
MUS81	1.55	0.0193
SNORD38	1.55	0.0059
FAM71C	1.55	0.0491
CBX4	1.55	0.0071
CTA-797E19.2	1.55	0.0248
HAUS2	1.55	0.0061
U8	1.55	0.0436
PCYT1A	1.55	0.0265
C1orf174	1.54	0.0315
BNIP1	1.54	0.0121
NT5DC2	1.54	0.0207
UMPS	1.54	0.0288
RP11-63A1.2	1.54	0.0075
ACTN1	1.54	0.0044
ZNF57	1.54	0.0467
PEMT	1.54	0.0337
DCAF7	1.54	0.0198
PRSS23	1.54	0.0263
KLF16	1.54	0.0095
CHRNA10	1.54	0.0417
RNU6-421P	1.54	0.0171
CHCHD3	1.54	0.0127
NBN	1.54	0.0117
CTC-459F4.5	1.54	0.0415
DHX9	1.54	0.0082
LARGE	1.54	0.0449
AC005363.11	1.54	0.0342
MDM2	1.54	0.0207
GBA3	1.54	0.0382
RCAN3	1.54	0.0179
RNU6-1328P	1.54	0.0292
RNU1-120P	1.54	0.0319
KDM4D	1.54	0.0317
ARHGAP22	1.54	0.0377
HIST2H3D	1.54	0.0361
WDR5	1.54	0.0172
GAPVD1	1.54	0.0437
RN7SL864P	1.54	0.014
DGCR8	1.54	0.0276
KATNBL1P4	1.53	0.0368
RALY	1.53	0.0137
CTD-2203A3.1	1.53	0.0475
LINC01209	1.53	0.0135
NUPL2	1.53	0.029
RP11-575F12.3	1.53	0.0378
SLC41A1	1.53	0.02
HYOU1	1.53	0.008
NDUFS5	1.53	0.0417
SIX3	1.53	0.0344
CEP250	1.53	0.0198
FAM175B	1.53	0.0227
PDCD2L	1.53	0.0178
FAM83G	1.53	0.0097
MTND3P19	1.53	0.0251
PFN1	1.53	0.0202
TRAPPC4	1.53	0.0191
GOLT1B	1.53	0.0405
RP11-108K3.3	1.53	0.0305
RP11-49G10.3	1.53	0.0365
SLC25A39	1.53	0.021
PSMD13	1.53	0.031
RP11-776H12.1	1.53	0.0406
DCST1	1.53	0.0486
TMEM33	1.53	0.0392
TTTY21	1.52	0.005
CAPZA1	1.52	0.0204
RP11-701H24.3	1.52	0.0483
LOC105379695	1.52	0.037
MTRF1L	1.52	0.0135
PISD	1.52	0.018
LSM3	1.52	0.0268
RNU7-105P	1.52	0.0244
HMGN1P15	1.52	0.0205
WRB	1.52	0.0427
LSG1	1.52	0.0363
LINC00941	1.52	0.0493
NAGK	1.52	0.0346
FRMD4A	1.52	0.0177
PDAP1	1.52	0.0364
PTP4A1P7	1.52	0.0269
AF196970.3	1.52	0.0321
CNDP2	1.52	0.0218
MT1IP	1.52	0.0392
FBXO45	1.52	0.0468
TMEM192	1.52	0.0336
MTCO2P27	1.52	0.0209
OR51A4	1.52	0.0454
OR5P3	1.52	0.048
ANKUB1	1.52	0.0457
RP5-940J5.6	1.52	0.0376
RP11-138C9.1	1.52	0.0371
CTCFL	1.52	0.018
RASSF1	1.52	0.0311
HMGN2P23	1.51	0.0332
ACY3	1.51	0.0487
SLC12A4	1.51	0.0451
IFRD2	1.51	0.0242
CDC7	1.51	0.029
HIST1H2BE	1.51	0.0288
LINC00970	1.51	0.0409
RP11-514F8.2	1.51	0.0137
B4GALT2	1.51	0.022
SLC35A2	1.51	0.0407
CACNB2	1.51	0.027
COQ10B	1.51	0.0201
NDUFA4P2	1.51	0.0208
AURKAIP1	1.51	0.0209
MTND4P28	1.51	0.0174
DPP9	1.51	0.0341
RNU6ATAC3P	1.51	0.0444
COX6C	1.51	0.0115
METTL8	1.51	0.0285
TCOF1	1.51	0.0163
FAM83H	1.51	0.0306
LA16c-306E5.2	1.51	0.028
FTSJ1	1.51	0.0224
MAPK9	1.51	0.0403
CHST3	1.51	0.0141
ZNF367	1.51	0.0178
RHEB	1.51	0.0332
GRK5	1.51	0.0263
LINC01566	1.51	0.0259
SEPW1	1.51	0.0218
RNU6-508P	1.51	0.023
LINC00442	1.5	0.0323
DAD1	1.5	0.0196
SNX25	1.5	0.0411
TMED7-TICAM2	1.5	0.0483
NRBF2	1.5	0.0216
VTRNA1-3	1.5	0.0405
RP11-1143G9.4	1.5	0.0223
EXOSC4	1.5	0.0272
C6orf136	1.5	0.0487
FAM90A24P	1.5	0.0155
EPG5	1.5	0.0193
SNRPA	1.5	0.011
SPARCL1	1.5	0.0312
RN7SKP240	1.5	0.0079
CCDC50	1.5	0.0107
KCTD15	1.5	0.0176
GSPT1	1.5	0.0075

## Sheet: ANKRD10E DOWN
ANKRD1_DN	Fold Change	p.Value
LMBRD1	-1.5	0.0236
RP11-423E7.2	-1.5	0.0279
PAICSP3	-1.5	0.03
WNT5A-AS1	-1.5	0.0362
RP11-166P13.3	-1.5	0.0188
HSPBAP1	-1.5	0.024
KCNT2	-1.5	0.0342
NCK1-AS1	-1.51	0.0415
PTPN13	-1.51	0.0153
RNA5SP242	-1.51	0.0482
LINC00957	-1.51	0.0158
GPR21	-1.51	0.0153
SHF	-1.51	0.039
RP1-142L7.5	-1.51	0.0451
LINC01618	-1.51	0.0254
NIPAL2	-1.52	0.0088
DDX60	-1.52	0.0081
TNRC6A	-1.52	0.0452
RP11-73M18.6	-1.52	0.0121
RP3-329A5.8	-1.52	0.0151
RP11-474P2.6	-1.52	0.0149
C7orf31	-1.52	0.0115
Metazoa_SRP	-1.52	0.0193
MAST4	-1.52	0.0208
LINC00216	-1.52	0.0405
RP1-153P14.5	-1.52	0.048
AC139100.4	-1.52	0.0212
SNORD113	-1.52	0.0491
POU2F1	-1.53	0.0167
TTC8	-1.53	0.0409
RPS27AP1	-1.53	0.0371
TFDP2	-1.53	0.0384
PCMTD1P1	-1.53	0.0165
ROR1-AS1	-1.53	0.0159
RN7SL397P	-1.53	0.0384
CABP1	-1.53	0.0448
RP11-77K12.3	-1.53	0.0391
FENDRR	-1.53	0.0076
TTC28	-1.53	0.0128
RCOR3	-1.53	0.0186
RN7SL840P	-1.53	0.0178
YWHAZP8	-1.53	0.0368
RP11-89N17.1	-1.53	0.043
LINC00950	-1.53	0.0306
LOC101929631	-1.53	0.023
MIAT	-1.53	0.0119
LIPE-AS1	-1.53	0.0432
RN7SKP101	-1.53	0.0148
RP11-798G7.6	-1.54	0.0134
CTC-559E9.8	-1.54	0.0243
BCL9P1	-1.54	0.0097
Metazoa_SRP	-1.54	0.0318
SOS1	-1.54	0.0124
RP11-456K23.1	-1.54	0.0144
MTND1P32	-1.54	0.0244
IGHV3-53	-1.54	0.0347
SPATA25	-1.54	0.04
ABCA9-AS1	-1.54	0.0321
RNU6-833P	-1.54	0.0098
MCC	-1.54	0.0308
PCED1B	-1.54	0.0454
PTX3	-1.54	0.0216
Metazoa_SRP	-1.54	0.0124
NBPF3	-1.54	0.048
RP11-458F8.4	-1.54	0.0211
BICC1	-1.54	0.038
ZNF705G	-1.54	0.0088
RNU6-1248P	-1.55	0.0131
RP11-233E12.1	-1.55	0.0428
RNU6-361P	-1.55	0.0413
RNU6-612P	-1.55	0.0445
RNU6-1045P	-1.55	0.0171
COL6A3	-1.55	0.0273
NCMAP	-1.55	0.0367
LOC392364	-1.55	0.0341
RP11-16E18.3	-1.55	0.0359
ZNF521	-1.55	0.0104
RP3-331H24.7	-1.55	0.0379
LINC00324	-1.55	0.0116
MLLT3	-1.55	0.0358
SEPT14P19	-1.55	0.0496
GTF2IP9	-1.55	0.0158
SPDYE21P	-1.55	0.0429
MTRNR2L7	-1.55	0.023
BCL2L14	-1.56	0.0381
FLJ32255	-1.56	0.014
DDX60L	-1.56	0.0111
RUNX1	-1.56	0.0131
KLHDC2	-1.56	0.0472
RPL29P7	-1.56	0.027
RP11-520H14.7	-1.56	0.0085
RP11-798G7.8	-1.56	0.0151
MTCO2P19	-1.56	0.0147
MAS1	-1.56	0.0392
PLEKHA5	-1.56	0.014
CCDC180	-1.56	0.006
RNU6-1078P	-1.56	0.0392
Metazoa_SRP	-1.57	0.0114
RPL36AP39	-1.57	0.0329
TTTY7B	-1.57	0.0053
RP11-253M7.1	-1.57	0.0291
CDK12	-1.57	0.0391
RN7SL333P	-1.57	0.0044
ITM2B	-1.57	0.0465
PLAC9	-1.57	0.027
LOC101927416	-1.57	0.0479
RP11-296K13.4	-1.57	0.0186
KAT6B	-1.57	0.0165
ERMAP	-1.57	0.0323
RNU6-315P	-1.57	0.0422
NAIP	-1.57	0.0497
RNU6-1287P	-1.57	0.0104
LOC101927009	-1.57	0.0275
TARSL2	-1.57	0.0328
ZNF425	-1.57	0.0431
snoU13	-1.57	0.0491
AC073218.3	-1.58	0.0384
PTPN2	-1.58	0.0275
CTD-2201E9.1	-1.58	0.0116
RPL30P14	-1.58	0.0412
LOC101927058	-1.58	0.0224
ANKAR	-1.58	0.0463
RP11-428F8.2	-1.58	0.0142
SH3BGRL2	-1.58	0.0285
RAB28	-1.58	0.0221
MTND1P15	-1.58	0.0052
RP11-192H23.8	-1.58	0.006
RN7SL557P	-1.59	0.0154
ZNF559-ZNF177	-1.59	0.0177
TBC1D3H	-1.59	0.0247
MINOS1P1	-1.59	0.0099
XAGE1B	-1.59	0.0102
RNU6-840P	-1.59	0.0336
GPR32	-1.59	0.0227
TNFSF13B	-1.59	0.0157
RP11-452D21.1	-1.59	0.0197
KCTD18	-1.59	0.0073
RP11-407N8.5	-1.59	0.0367
MIR9-3HG	-1.59	0.0165
RP5-951N9.1	-1.59	0.0178
EIF1P4	-1.59	0.0309
TSC22D1-AS1	-1.59	0.0032
NDUFB8P2	-1.59	0.0212
RBMS3	-1.59	0.0167
TRAJ1	-1.59	0.0107
RNU6-135P	-1.59	0.0329
RP11-310I9.1	-1.6	0.0429
ZNF780A	-1.6	0.0075
RP11-232D9.3	-1.6	0.0387
PPP1R15B	-1.6	0.0157
TRIM16L	-1.6	0.031
RNU6-450P	-1.6	0.0363
TOR1AIP1	-1.6	0.0178
RN7SL471P	-1.6	0.0226
FAM13A	-1.6	0.0422
RNU6-953P	-1.6	0.0152
LRRK1	-1.6	0.0424
RP11-519C12.1	-1.6	0.0361
GPRC5B	-1.61	0.0301
Metazoa_SRP	-1.61	0.0338
RP11-638I8.1	-1.61	0.0491
RNU5F-7P	-1.61	0.0219
LY6G5C	-1.61	0.0345
EEF1A1P39	-1.61	0.0203
SNORD13P1	-1.61	0.0086
RP11-434H6.6	-1.61	0.0193
DIXDC1	-1.61	0.0185
RN7SL68P	-1.61	0.0184
SMPDL3A	-1.61	0.0108
CTSO	-1.61	0.0277
RP11-28H5.2	-1.62	0.0315
ZNF767P	-1.62	0.0138
CCNYL2	-1.62	0.0209
RN7SKP115	-1.62	0.0357
RNU2-29P	-1.62	0.0308
CCDC191	-1.62	0.0323
ITPKB-IT1	-1.62	0.0323
CYP27A1	-1.62	0.0438
RNU6-638P	-1.62	0.022
CNTNAP1	-1.62	0.0246
LRRC39	-1.62	0.0284
ELF1	-1.62	0.0382
AC015849.19	-1.63	0.0035
RP11-573N10.1	-1.63	0.041
RP11-43F13.4	-1.63	0.0123
RP11-1250I15.1	-1.63	0.0368
LTBP3	-1.63	0.0381
MIRLET7A1	-1.63	0.0313
RN7SL322P	-1.63	0.0158
RP3-337H4.8	-1.63	0.0455
TFEC	-1.63	0.0426
AK6P2	-1.63	0.0416
NPIPA8	-1.63	0.0086
Metazoa_SRP	-1.63	0.0464
MIR376A2	-1.63	0.0115
ROR2	-1.64	0.0233
RPS27P5	-1.64	0.0445
CTD-2538G9.6	-1.64	0.0465
SDCCAG8	-1.64	0.0392
RNA5SP290	-1.64	0.0341
MEOX2	-1.64	0.0205
HTN1	-1.64	0.0052
DHX58	-1.64	0.0035
ZNF725P	-1.64	0.0118
RPL21P17	-1.64	0.0202
RNU6-1209P	-1.64	0.013
Metazoa_SRP	-1.64	0.0129
MBL1P	-1.64	0.0487
RNU6-195P	-1.65	0.0126
RN7SKP82	-1.65	0.0273
HBP1	-1.65	0.0284
IRF2BPL	-1.65	0.01
HMGN1P10	-1.65	0.0385
RPLP1P6	-1.65	0.0277
KIZ	-1.65	0.0058
RP1-290I10.5	-1.65	0.0341
RP11-108M9.2	-1.65	0.039
CCNG1	-1.65	0.0343
RNU6-605P	-1.65	0.038
MXI1	-1.65	0.0101
RP11-727A23.10	-1.65	0.0369
IL15	-1.66	0.0183
RP11-96D24.1	-1.66	0.0394
RN7SL191P	-1.66	0.0028
RN7SL482P	-1.66	0.0092
TP53I11	-1.66	0.0374
PIPOX	-1.66	0.0127
YPEL5P1	-1.66	0.036
RNU6-857P	-1.66	0.0061
RP11-127B20.2	-1.66	0.0467
RP11-659G9.3	-1.66	0.0049
RP4-672N11.1	-1.66	0.0359
GNG5P5	-1.66	0.0281
PGR	-1.66	0.0086
DDAH2	-1.66	0.0251
BCO1	-1.66	0.0077
GAB1	-1.67	0.0228
WDR19	-1.67	0.0029
RP11-77B22.2	-1.67	0.0355
MIRLET7C	-1.67	0.0251
LOC100506730	-1.67	0.0053
MMP25-AS1	-1.67	0.0076
SNORD114-23	-1.67	0.0176
RP11-351I21.11	-1.67	0.0088
RNU6-576P	-1.67	0.0191
CTC-459F4.1	-1.67	0.0346
MEP1B	-1.67	0.0073
SLC7A11-AS1	-1.67	0.0329
RHOT1	-1.67	0.0167
RP11-685N10.1	-1.67	0.0255
CREBRF	-1.67	0.0033
SIAE	-1.67	0.0078
ZNRD1-AS1_1	-1.67	0.0338
RN7SKP38	-1.67	0.0442
SEMA6A	-1.67	0.0107
KRT8P4	-1.67	0.0409
MIR1243	-1.67	0.0074
COX10-AS1	-1.67	0.0102
VPS11	-1.67	0.0157
OR52B4	-1.68	0.0181
Metazoa_SRP	-1.68	0.0084
JAZF1	-1.68	0.0315
RARG	-1.68	0.0318
CTB-13F3.1	-1.68	0.0304
RN7SL667P	-1.68	0.0461
RP11-440L14.4	-1.68	0.0359
RNU4-89P	-1.68	0.0302
Metazoa_SRP	-1.68	0.0268
VOPP1	-1.68	0.0095
CTD-2154I11.2	-1.68	0.0358
SLC39A8	-1.68	0.0338
ARL4AP2	-1.68	0.0193
EPHB6	-1.68	0.0125
PARP16	-1.68	0.0125
Metazoa_SRP	-1.68	0.0279
RP11-456I15.2	-1.68	0.0135
RNU6-542P	-1.68	0.0115
RPL34P34	-1.69	0.011
OR4R2P	-1.69	0.0072
MTND6P19	-1.69	0.0244
CMB9-55A18.1	-1.69	0.0125
ARHGAP42	-1.69	0.0215
ADARB1	-1.69	0.0087
FBN1	-1.69	0.0252
UBA52P5	-1.69	0.0399
ATP13A3	-1.69	0.0485
VPS16	-1.69	0.0189
snoZ278	-1.69	0.0076
NPIPB5	-1.69	0.0186
RPLP0P7	-1.7	0.0036
LOC101929741	-1.7	0.0167
RP11-762I7.4	-1.7	0.0356
TLR1	-1.7	0.0165
SNORA40	-1.7	0.0415
PRDM1	-1.7	0.0178
GPR151	-1.7	0.0443
ECM2	-1.7	0.022
RNU2-66P	-1.7	0.0382
BAZ2B	-1.7	0.0067
WASF1	-1.7	0.029
AKR1B10P2	-1.7	0.0371
RNU7-28P	-1.7	0.0247
ZNF846	-1.71	0.0407
RNU6-1321P	-1.71	0.0067
SBF2-AS1	-1.71	0.0085
RP11-597D13.8	-1.71	0.0475
ADAM22	-1.71	0.0026
SMG1P5	-1.71	0.0227
IFI44	-1.71	0.0105
RNU6-529P	-1.71	0.0035
NFE2L2	-1.71	0.0308
GUSB	-1.71	0.0087
WHAMMP1	-1.71	0.0339
SLC25A27	-1.71	0.0301
AMOT	-1.71	0.0459
CTC-338M12.9	-1.72	0.0101
GPR82	-1.72	0.0025
LOC440300	-1.72	0.0291
CTD-2026K11.5	-1.72	0.0024
RP11-89C3.4	-1.72	0.0425
ARSA	-1.72	0.0082
OR6C73P	-1.72	0.0294
Metazoa_SRP	-1.72	0.0138
HMGN1P13	-1.73	0.0228
RN7SL441P	-1.73	0.0124
MIR320E	-1.73	0.0063
RP11-372K14.2	-1.73	0.0073
AL158839.1	-1.73	0.0312
CYBRD1	-1.73	0.0052
FOXP2	-1.73	0.0188
LOC643072	-1.73	0.0312
RP11-177G23.2	-1.74	0.0483
AC005224.2	-1.74	0.0459
NAIP	-1.74	0.0024
Metazoa_SRP	-1.74	0.0054
RP11-927P21.1	-1.74	0.003
PDGFRA	-1.74	0.0315
KMT2C	-1.74	0.0469
RBMX2P2	-1.74	0.049
RP11-138E2.1	-1.74	0.0319
APP	-1.74	0.0109
PCDHGB8P	-1.74	0.0316
RNA5SP125	-1.74	0.0036
RPS12P2	-1.75	0.032
VPS13B	-1.75	0.0143
CTC-573M9.1	-1.75	0.0189
RNU1-63P	-1.75	0.018
ARID5B	-1.75	0.0425
Metazoa_SRP	-1.75	0.0134
RNU6-431P	-1.75	0.0106
RNU2-39P	-1.75	0.006
LINC00341	-1.75	0.0393
CD40LG	-1.76	0.0209
ZNF965P	-1.76	0.025
BTBD9	-1.76	0.0133
snoU13	-1.76	0.0027
RNU7-24P	-1.76	0.0042
FAM46C	-1.76	0.0062
SNORD45	-1.76	0.0429
RNA5SP74	-1.76	0.0483
RP11-362K14.6	-1.76	0.0409
RSAD2	-1.76	0.023
TBC1D3B	-1.76	0.0277
AGRN	-1.76	0.0078
LOC100129550	-1.76	0.0133
RAPGEF1	-1.77	0.0197
RP11-1000B6.7	-1.77	0.0056
RN7SL83P	-1.77	0.0464
GOLGA6L5P	-1.77	0.0118
SSBP2	-1.77	0.0077
RNU4ATAC	-1.77	0.0363
MITF	-1.77	0.0431
RP11-730G20.1	-1.77	0.0351
RP5-855D21.1	-1.77	0.0192
ERAP1	-1.77	0.018
RP11-57H14.2	-1.77	0.0237
GOLGA8R	-1.77	0.0034
DOPEY1	-1.78	0.0373
RP11-395I14.2	-1.78	0.0054
RP11-861L17.4	-1.78	0.0473
RNA5SP427	-1.78	0.0175
RNU6ATAC9P	-1.78	0.0144
RAP2C-AS1	-1.78	0.036
RP11-505C13.1	-1.78	0.0482
RP11-227H4.5	-1.78	0.01
CAPN3	-1.78	0.02
Metazoa_SRP	-1.79	0.0222
RP11-138E9.2	-1.79	0.0419
FTX_1	-1.79	0.026
PTEN	-1.79	0.0185
RP11-88I18.2	-1.79	0.0034
TTC32	-1.79	0.0236
HIBADH	-1.79	0.0081
CTD-2240J17.2	-1.79	0.0189
LINC00265	-1.8	0.0069
RP11-253I19.3	-1.8	0.0164
FTX_4	-1.8	0.0127
GAL3ST4	-1.8	0.0256
CALCOCO1	-1.8	0.0092
RNU6-888P	-1.8	0.0034
BBS4	-1.8	0.0204
DEFB134	-1.8	0.0163
RP13-126C7.1	-1.8	0.0054
XRN1	-1.8	0.0112
TBC1D3L	-1.8	0.0233
KIAA1199	-1.8	0.0237
AF131217.1	-1.8	0.0122
NPIPB9	-1.8	0.0076
RPL21P3	-1.81	0.0402
TBCK	-1.81	0.0074
AC069063.2	-1.81	0.0064
PER2	-1.81	0.0448
LRRC37A2	-1.81	0.0068
RP11-556O5.6	-1.81	0.0084
NPY4R	-1.81	0.0012
ZNF91	-1.81	0.0046
RNU6-173P	-1.81	0.0148
NPIPA5	-1.81	0.0066
RNU6-611P	-1.81	0.0057
FTX_3	-1.81	0.0059
SEPT14P8	-1.81	0.0226
RNA5SP260	-1.82	0.0154
LZTFL1	-1.82	0.0107
NPIPA5	-1.82	0.0127
RGS9	-1.82	0.0296
CTD-3193O13.8	-1.82	0.0026
MIR548Z	-1.82	0.016
SEMA3B	-1.83	0.0042
GUSBP3	-1.83	0.0113
AASS	-1.83	0.0393
R3HDM2	-1.83	0.0069
RNU7-80P	-1.83	0.0131
SCARNA11	-1.83	0.0054
NAP1L1	-1.83	0.024
CDR1	-1.83	0.0045
RNU4-50P	-1.83	0.0288
LPAR6	-1.84	0.0357
RNY1P1	-1.84	0.0215
RP11-295M18.6	-1.84	0.0296
RP11-151N17.1	-1.84	0.0301
RN7SL254P	-1.84	0.0449
RP11-109D20.1	-1.84	0.0089
RP5-855D21.3	-1.84	0.0239
MAL2	-1.84	0.0273
RASA4	-1.84	0.0307
RP11-419I17.1	-1.84	0.0192
RP11-121L11.3	-1.84	0.0122
CTB-25B13.5	-1.84	0.0366
SNORD114-2	-1.84	0.0078
RNU6-101P	-1.84	0.0324
RP11-392B6.1	-1.84	0.0165
RPL12P23	-1.85	0.02
RP11-173A16.2	-1.85	0.0073
RNU6-789P	-1.85	0.0042
NPIPB8	-1.85	0.0089
RP11-425D17.2	-1.85	0.0226
SBF2	-1.85	0.0022
RP11-2E11.9	-1.85	0.0352
ZBTB20	-1.85	0.014
RN7SL680P	-1.86	0.0065
CHRM2	-1.86	0.0166
RP11-635L1.2	-1.86	0.0042
IFT172	-1.86	0.0499
RN7SKP97	-1.86	0.0034
RP11-62I21.1	-1.86	0.0179
RP1-65P5.3	-1.86	0.0038
SH3BGRL	-1.86	0.0235
AC078842.3	-1.87	0.0203
RP11-206L10.3	-1.87	0.0054
NAA16	-1.87	0.0259
SPATA13	-1.87	0.0402
NPR3	-1.87	0.0196
RP4-791M13.3	-1.87	0.0044
RP11-307L14.1	-1.88	0.0084
RN7SL648P	-1.88	0.0343
RN7SL271P	-1.88	0.0231
LOC100128593	-1.88	0.0036
IL21-AS1	-1.88	0.0266
DEFB109P1B	-1.88	0.0174
MIR335	-1.88	0.0119
AEBP1	-1.88	0.0022
SPOCK1	-1.88	0.008
ALS2CR12	-1.88	0.0091
TLE1	-1.88	0.0062
EIF4BP1	-1.88	0.0158
HEXIM1	-1.89	0.0458
RP11-582J16.5	-1.89	0.0115
Metazoa_SRP	-1.89	0.0051
RP11-278C7.5	-1.89	0.0084
RNU6-1176P	-1.89	0.008
PAXIP1-AS2	-1.89	0.0352
TEX35	-1.89	0.0489
HLA-W	-1.9	0.0277
RP11-506M12.1	-1.9	0.0131
RPL39P6	-1.9	0.0217
GABBR1	-1.9	0.0325
RP5-894A10.6	-1.9	0.025
RNU6-185P	-1.9	0.0226
RNU5A-1	-1.91	0.0104
CTD-2292M14.1	-1.91	0.0107
RP11-169K16.4	-1.91	0.0489
RP5-1054A22.4	-1.91	0.0021
EFHC1	-1.91	0.0007
MYLIP	-1.91	0.0084
SNORD113-3	-1.91	0.01
PSMD6-AS2	-1.91	0.0209
RP11-10N23.2	-1.92	0.0391
HOXA10	-1.92	0.0072
SMARCE1P4	-1.92	0.0455
RP11-230C9.4	-1.92	0.0077
IL18BP	-1.92	0.0125
AC006458.3	-1.92	0.0006
PRSS12	-1.92	0.0044
TRPS1	-1.93	0.0134
RNU6-1255P	-1.93	0.0131
ROR1	-1.93	0.0023
LINC00266-2P	-1.93	0.0187
NID1	-1.93	0.0279
RNU6-96P	-1.93	0.0258
SLC2A10	-1.94	0.0124
ZNF33BP1	-1.94	0.006
RP11-702F3.1	-1.94	0.0012
LINC00266-1	-1.94	0.0046
RNU7-35P	-1.94	0.0065
RP11-37C7.2	-1.94	0.0282
RP11-214K3.22	-1.94	0.0075
RNU7-40P	-1.95	0.0058
PTGFR	-1.95	0.0063
SLC7A7	-1.95	0.0043
ATXN3	-1.95	0.0156
LOC283335	-1.95	0.0471
LOC100129034	-1.95	0.0027
TCONS_l2_00023407	-1.95	0.0071
FAM175A	-1.96	0.0201
PROS2P	-1.96	0.0062
SETD5	-1.96	0.042
NPHP3-ACAD11	-1.96	0.0185
MTATP6P11	-1.96	0.0076
ACSL5	-1.97	0.0058
ERVK13-1	-1.97	0.0464
RP11-567L7.5	-1.97	0.0181
PPP4R4	-1.97	0.0059
PIGPP3	-1.97	0.0021
ZCCHC11	-1.97	0.0303
GYPC	-1.97	0.0248
YLPM1	-1.98	0.0042
SLC35E2B	-1.98	0.0384
snoU13	-1.98	0.049
MTND2P24	-1.98	0.0332
RP1-193H18.2	-1.98	0.0335
HTRA1	-1.98	0.005
PRR5	-1.98	0.0282
GRIK2	-1.98	0.0046
Metazoa_SRP	-1.98	0.0181
LGALS3BP	-1.98	0.0041
SNORD114-16	-1.98	0.0133
ERC2	-1.98	0.0438
LRRC37A17P	-1.99	0.0396
OS9	-1.99	0.0263
ZDHHC3	-1.99	0.0254
LOC100190986	-1.99	0.0142
SLC35E2	-1.99	0.0138
LOC101929526	-1.99	0.0274
RN7SL341P	-2	0.0061
PLCD3	-2	0.0368
RNU6-1003P	-2	0.0319
RN7SKP123	-2	0.0061
RPL7P55	-2	0.0154
RNU6-326P	-2	0.0251
C8orf89	-2	0.0128
SPIDR	-2	0.0118
RP11-49I4.3	-2	0.0085
RP11-16E23.5	-2	0.0039
RN7SL411P	-2	0.0369
LUM	-2	0.0227
NAALADL2	-2.01	0.0193
RPL23P2	-2.01	0.0072
THBS3	-2.01	0.0022
Metazoa_SRP	-2.01	0.0128
RN7SL58P	-2.01	0.0041
IFI44L	-2.01	0.0043
NPIPA1	-2.01	0.0031
PDE4DIP	-2.02	0.0308
SAMD9L	-2.02	0.0091
RN7SKP75	-2.02	0.0043
FAM85A	-2.02	0.0256
RNU6-478P	-2.02	0.0046
CTD-2547H18.1	-2.02	0.0146
RPL7P18	-2.02	0.0287
ZCCHC24	-2.02	0.0089
SNORD71	-2.03	0.0361
ARRDC3	-2.03	0.0015
TCN2	-2.03	0.0051
RP11-138I17.1	-2.03	0.0112
LOC440434	-2.04	0.0073
RNU6-395P	-2.04	0.0356
MED28P2	-2.04	0.0144
ADAMTS9-AS2	-2.04	0.005
OSBPL1A	-2.04	0.013
NPIPA2	-2.04	0.0056
SNORA35	-2.05	0.043
DAB2	-2.05	0.0104
LRRK2	-2.05	0.0063
LOC90246	-2.05	0.0093
MOSPD3	-2.05	0.0083
MIR199A2	-2.05	0.0072
PGM5	-2.05	0.007
NPIPA7	-2.05	0.0109
DCN	-2.05	0.0021
MAP2K6	-2.06	0.0021
RP11-817G13.3	-2.06	0.0176
CTD-2201E9.2	-2.06	0.0155
LINC01347	-2.06	0.016
ADAMTS15	-2.06	0.0125
RNY4P29	-2.06	0.0104
COL3A1	-2.07	0.0059
SDHAF2	-2.07	0.008
CFI	-2.07	0.0161
PNRC1	-2.07	0.0481
KIAA0355	-2.08	0.0323
LRRC37A	-2.08	0.0092
SPATA6	-2.09	0.0006
GUSBP2	-2.09	0.0259
PKD1P5	-2.09	0.0208
CTSF	-2.09	0.0135
RP11-457M11.7	-2.09	0.0073
RNU2-16P	-2.09	0.0422
PLSCR1	-2.09	0.0046
RP11-270M14.4	-2.1	0.0103
FCGRT	-2.1	0.003
SCUBE2	-2.1	0.0463
MIR376B	-2.1	0.0117
LY75-CD302	-2.1	0.0039
LOC100507283	-2.1	0.0027
MIR6511A3	-2.11	0.0395
RN7SL751P	-2.11	0.0386
RP11-477H21.2	-2.11	0.0042
RNU6-1284P	-2.11	0.0091
CTD-2033D15.3	-2.11	0.028
RP11-290D2.6	-2.11	0.0105
RP11-59H7.3	-2.11	0.0207
SVBP	-2.11	0.0188
FCF1P3	-2.12	0.0023
RRAGB	-2.12	0.0181
RNU6-453P	-2.13	0.0212
GK-AS1	-2.13	0.0297
KAT6B	-2.13	0.0062
PER3	-2.14	0.0012
PHYKPL	-2.14	0.0285
SNORA70E	-2.14	0.0123
NCOA7	-2.14	0.0226
RP11-243M5.2	-2.14	0.009
TSHZ1	-2.14	0.0326
FBXW10	-2.14	0.0012
RP11-66B24.4	-2.14	0.0125
RP11-554A11.4	-2.14	0.0294
RP11-410E4.1	-2.15	0.0082
CH17-140K24.3	-2.15	0.0004
RNA5SP468	-2.15	0.0255
SLC27A3	-2.15	0.028
CLK1	-2.15	0.0042
RUNX1T1	-2.15	0.004
ARHGAP17	-2.15	0.0206
RP11-722E23.2	-2.16	0.0154
RNA5SP368	-2.16	0.0476
RP11-797A18.6	-2.16	0.0216
snoU13	-2.16	0.0044
ANG	-2.16	0.0039
FAM117B	-2.17	0.0031
BOC	-2.17	0.0273
RP11-107E5.3	-2.17	0.0145
CCNG2	-2.17	0.0256
RNU6-701P	-2.17	0.0007
SLC46A3	-2.17	0.0372
SEMA6D	-2.17	0.0091
GOLGA8O	-2.19	0.0079
RNU6-391P	-2.19	0.0348
RNU6-1091P	-2.19	0.0266
NFIA	-2.19	0.0054
MBD5	-2.19	0.0007
CCNL2	-2.2	0.0045
PCDH18	-2.2	0.0018
RP11-70J12.1	-2.2	0.0329
RP11-56B16.6	-2.2	0.0182
RP11-335L23.5	-2.2	0.0007
RP11-401I19.2	-2.21	0.0034
RP11-337N6.2	-2.21	0.0069
PARP14	-2.21	0.0014
RCAN2	-2.21	0.0285
CAMK1D	-2.21	0.0061
IGFBP2	-2.21	0.0082
DPYD-IT1	-2.21	0.008
RP11-17A4.3	-2.21	0.0043
WDFY3-AS2	-2.21	0.0097
FAT4	-2.22	0.0379
CEMIP	-2.22	0.0264
NPIPA7	-2.22	0.0117
EYA1	-2.22	0.0099
ANGPTL1	-2.22	0.0054
LOC389247	-2.22	0.0037
AMIGO2	-2.23	0.0125
TCTN1	-2.23	0.0018
PLD1	-2.23	0.0011
SPIRE2	-2.24	0.0405
HHEX	-2.24	0.0138
RHOJ	-2.24	0.0252
RP11-1151B14.5	-2.24	0.002
TAPBPL	-2.25	0.0024
MEG3	-2.25	0.0072
CTD-2145A24.5	-2.25	0.0251
SNORD74	-2.25	0.0123
RP11-214K3.21	-2.25	0.021
PCMTD2	-2.25	0.0125
RAP2B	-2.27	0.0109
RP11-385D13.3	-2.27	0.0012
RNU6ATAC18P	-2.27	0.0407
CTC-204F22.1	-2.27	0.0008
CTD-2005H7.1	-2.27	0.0133
C1orf21	-2.28	0.0471
SNORD113-1	-2.28	0.02
RP11-680G24.5	-2.28	0.0275
RP11-274B21.10	-2.28	0.0013
RNU6-630P	-2.29	0.0147
LOC653513	-2.3	0.006
FTX	-2.3	0.0023
RNU6-1039P	-2.3	0.0004
SMAD6	-2.32	0.0252
N4BP2L2-IT2	-2.32	0.0147
FKBP9P1	-2.33	0.0102
RPL12P50	-2.33	0.0427
ZNF532	-2.33	0.0071
SLIT3	-2.34	0.0172
MDK	-2.34	0.0143
ASS1	-2.35	0.0227
RASL11A	-2.35	0.0479
LOC105747689	-2.35	0.0253
RNU6-49P	-2.35	0.0035
FYCO1	-2.35	0.0205
RP11-78O7.3	-2.36	0.0231
FAP	-2.36	0.0149
RN7SKP161	-2.36	0.0485
NPIPA3	-2.36	0.0034
RHOBTB3	-2.36	0.0493
RP11-506O24.2	-2.37	0.0401
ADD3	-2.38	0.0001
C1RL	-2.38	0.0033
SMA4	-2.38	0.0117
POLR2J4	-2.38	0.0036
RP11-332H17.1	-2.39	0.0089
ITGAV	-2.39	0.0388
RP11-214K3.20	-2.39	0.0051
BCL11A	-2.39	0.0003
ZNF248	-2.39	0.0291
GOLGA8O	-2.39	0.0152
ZNF546	-2.41	0.0105
RNU6-302P	-2.41	0.0167
GUSBP9	-2.41	0.0427
PPM1M	-2.42	0.0313
RNU6-928P	-2.43	0.0014
LINC-PINT	-2.45	0.0098
FGD4	-2.46	0.0278
AP001429.1	-2.46	0.0075
BAG2	-2.46	0.0033
THRB	-2.46	0.0002
RP11-344P13.1	-2.46	0.0395
LAMB1	-2.47	0.0049
KAT6B	-2.47	0.0064
PDGFRB	-2.48	0.0434
RP11-422P24.10	-2.48	0.0135
C1orf147	-2.48	0.0044
RNA5SP268	-2.5	0.005
LOC441242	-2.5	0.0122
RNU4-9P	-2.51	0.021
IGFBP6	-2.51	0.0133
KAT6B	-2.51	0.005
RP11-923I11.3	-2.52	0.0105
RPS27P29	-2.53	0.0269
SORCS2	-2.53	0.0107
RPL9P28	-2.53	0.0011
CYB5A	-2.53	0.0418
RP11-321F6.2	-2.53	0.0016
FBLN2	-2.54	0.0009
GOLGA8N	-2.54	0.0099
EID3	-2.54	0.0154
MIR450B	-2.54	0.0352
TMEM198B	-2.54	0.0118
NR2F1	-2.54	0.0003
TBCK	-2.55	0.0401
RNU6-964P	-2.56	0.0344
LOC100272216	-2.56	0.0128
SOD3	-2.57	0.0022
HOXA11	-2.57	0.0483
PYGL	-2.58	0.0407
SIPA1L2	-2.58	0.0142
RP1-151F17.1	-2.58	0.0025
Metazoa_SRP	-2.58	0.0057
TTC28	-2.59	0.0003
PARP9	-2.59	0.029
PCOLCE	-2.6	0.0009
FBLN1	-2.62	0.0303
NR2F1-AS1	-2.62	0.0028
BEND6	-2.62	0.009
SHOX2	-2.62	0.0338
SNORD114-17	-2.62	0.0484
TCONS_l2_00023773	-2.62	0.0051
KAT6B	-2.63	0.0011
SYDE2	-2.63	0.0193
KAT6B	-2.64	0.0006
LAMA5	-2.64	0.0358
AHSA2	-2.65	0.0043
RNU6-168P	-2.66	0.0109
RC3H1-IT1	-2.66	0.0093
MN1	-2.66	0.0054
HMCN1	-2.69	0.0001
PCBP3	-2.7	0.007
LRP1	-2.71	0.0021
SNORD113-4	-2.71	0.0137
CFAP54	-2.72	0.0483
DAAM2	-2.74	0.0249
PLSCR4	-2.74	0.0047
ABHD17C	-2.74	0.0162
PDGFD	-2.74	0.003
RP11-84A12.1	-2.74	0.0049
CPZ	-2.74	0.0364
SNORD114-8	-2.74	0.001
TRANK1	-2.75	0.0437
LOC100128108	-2.75	0.0152
HLA-F	-2.75	0.0403
BCL2L11	-2.75	0.003
RGCC	-2.76	0.0033
RP11-102M11.2	-2.76	0.0259
MEIS1	-2.77	0.0396
VCAN	-2.77	0.0069
CHI3L2	-2.77	0.0241
ELFN1	-2.78	0.0066
DTX3L	-2.78	0.0267
RNU6-122P	-2.79	0.0411
MTND1P11	-2.8	0.0013
PKD1P6	-2.8	0.0031
PODN	-2.81	0.0209
ABCA5	-2.83	0.0019
NADSYN1	-2.84	0.0124
ZNF608	-2.85	0.0429
ADGRA2	-2.85	0.0046
RARRES3	-2.87	0.0236
KAT6B	-2.87	0.0005
DMPK	-2.89	0.0216
TAS2R10	-2.89	0.0208
RN7SKP56	-2.89	0.0002
KIAA1199	-2.91	0.0064
COL5A1	-2.91	0.0028
VCAN-AS1	-2.93	0.001
LXN	-2.93	0.0151
MAN1A1	-2.94	0.001
RNU4ATAC16P	-2.94	0.0162
STAT2	-2.94	0.0225
TPT1-AS1	-2.96	0.0462
TXNIP	-2.96	0.0009
RP11-1046B16.3	-2.97	0.0036
RP11-436H11.5	-2.97	0.0011
GAS5	-3	0.0129
BRD7P4	-3	0.016
RPS4XP14	-3.03	0.0359
RGS2	-3.05	0.0014
SCPEP1	-3.06	0.015
ARHGAP28	-3.13	0.0196
ZNF423	-3.13	0.0326
EFEMP1	-3.14	0.0041
SERPING1	-3.17	0.0006
MRC2	-3.25	0.0064
RPL30P4	-3.26	0.0317
SNORD123	-3.27	0.0044
LAMA3	-3.28	0.0013
COL18A1	-3.28	0.003
GUSBP9	-3.28	0.0243
PLA2R1	-3.3	0.002
PLTP	-3.33	0.0126
IFIH1	-3.35	0.0416
RP11-77H9.5	-3.35	0.0043
U6	-3.37	0.0027
NUPR1	-3.38	0.0004
PLD3	-3.41	0.0173
RNU6-1183P	-3.5	0.0413
AGTR1	-3.51	0.0004
YPEL2	-3.58	0.0063
TCP11L2	-3.58	0.0088
MMP19	-3.59	0.0206
AC005237.4	-3.62	0.0155
snoU13	-3.64	0.0107
ITGB8	-3.66	0.0449
PTGDS	-3.68	0.0047
REV3L	-3.75	3.93e-05
GLI3	-3.78	0.0009
LRIG3	-3.78	0.0007
ITGBL1	-3.8	0.0008
MX2	-3.81	0.0022
SLC2A12	-3.82	0.0003
FBN2	-3.87	0.0008
EPB41L4A-AS1	-3.91	0.0362
ARHGAP20	-4.06	0.0044
TMEM26	-4.09	0.033
RP11-680F20.12	-4.1	0.0124
UBA7	-4.11	0.0468
OGN	-4.15	0.0043
ACKR4	-4.2	0.0073
LDB2	-4.21	0.0255
SNORD113-2	-4.23	0.0059
AFF3	-4.25	0.0277
HEPH	-4.26	0.0207
HSPD1P11	-4.27	0.0111
AC069063.1	-4.27	0.0056
PDGFRL	-4.36	0.0471
C8orf34	-4.41	0.0064
C10orf107	-4.44	0.0122
MAF	-4.54	0.021
TNXB	-4.57	0.049
MAP3K8	-4.66	0.0004
SECTM1	-4.7	0.0216
ARHGAP26	-4.7	0.003
TNXA	-5.09	0.0271
APOD	-5.14	0.0169
RNA5SP450	-5.26	0.0134
SETBP1	-5.27	7.81e-05
PTN	-5.29	0.0007
TLR3	-5.36	0.0055
ADGRD1	-5.38	0.0004
RFTN2	-5.43	0.0001
C1S	-5.45	0.0011
C3	-5.68	0.0002
PDE5A	-5.85	0.0049
FAXDC2	-5.93	0.0088
COL14A1	-5.95	0.0017
MFAP4	-6.02	0.0027
SEMA5A	-6.06	0.0469
GUCY1B3	-6.42	0.0126
SERPINF1	-6.58	7e-05
APCDD1	-7.1	0.028
LTBP4	-7.18	0.0241
IFI6	-7.42	0.0441
ABI3BP	-8.07	0.0226
SPRY1	-8.17	0.0004
SEPP1	-8.59	0.0189
CLU	-9.44	0.0006
C1R	-9.51	0.0011
PPL	-10.14	0.0226
RP11-44N12.5	-10.92	0.0037
CFB	-12.07	0.0098
OSR2	-12.45	0.0011
HPSE2	-12.53	0.0273
SNED1	-13.23	0.0109
GUCY1A3	-14.04	0.0013
BMP4	-21.91	0.0253
