# Supplementary material for: ANKRD1 is a mesenchymal-specific driver of cancer-associated fibroblast activation bridging androgen receptor loss to AP-1 activation
Source: Nat Commun. 2024 Feb 3;15:1038. doi: 10.1038/s41467-024-45308-w (PMC10838290; doi:10.1038/s41467-024-45308-w)
Supplement: Supplementary file 8 — Supplementary Data 5 [file 41467_2024_45308_MOESM8_ESM.xlsx]

## Sheet: Sheet1
shAR_UP_ANKRD1OE	shAR_UP_CTRL
TGFBR1	STAT1
ANKRD1	ISG15
INHBA	HLA-E
INHBB	IFI35
PLOD2	IFIT3
IL1B	IFIT5
PMEPA1	HLA-A
TGM2	IFI6
	IFIT1
