# Supplementary material for: ANKRD1 is a mesenchymal-specific driver of cancer-associated fibroblast activation bridging androgen receptor loss to AP-1 activation
Source: Nat Commun. 2024 Feb 3;15:1038. doi: 10.1038/s41467-024-45308-w (PMC10838290; doi:10.1038/s41467-024-45308-w)
Supplement: Supplementary file 9 — Supplementary Data 6 [file 41467_2024_45308_MOESM9_ESM.xlsx]

## Sheet: Sheet1
	Transcription factor family enriched in ANKRD1 ChIPseq
		Motif			E-value	TF family
					1.7e-1460	AP-1 family
					6.7e-683	TEAD family
					1.6e-542	ETV family
					2.7e-464	RUNX Family
					2.2e-371	SP family
