# Supplementary material for: ANKRD1 is a mesenchymal-specific driver of cancer-associated fibroblast activation bridging androgen receptor loss to AP-1 activation
Source: Nat Commun. 2024 Feb 3;15:1038. doi: 10.1038/s41467-024-45308-w (PMC10838290; doi:10.1038/s41467-024-45308-w)
Supplement: Supplementary file 10 — Supplementary Data 7 [file 41467_2024_45308_MOESM10_ESM.xlsx]

## Sheet: Sheet1
CAF Avg (log2)	Gene Symbol
13.03	FOSL1
11.16	JUN
9.32	FOSL2
7.75	JUND
4.64	JUNB
4.06	FOSB
3.86	FOS
