# Supplementary material for: ANKRD1 is a mesenchymal-specific driver of cancer-associated fibroblast activation bridging androgen receptor loss to AP-1 activation
Source: Nat Commun. 2024 Feb 3;15:1038. doi: 10.1038/s41467-024-45308-w (PMC10838290; doi:10.1038/s41467-024-45308-w)
Supplement: Supplementary file 11 — Supplementary Data 8 [file 41467_2024_45308_MOESM11_ESM.xlsx]

## Sheet: reagents
Table S5. Key Reagents and Resources
REAGENT or RESOURCE
Antibodies	SOURCE	Catalog number	RRID	Assays and dilution used
Rabbit monoclonal anti-AR (D6F11)	Cell Signaling Technology	Cat# 5153S	AB_10691711	WB (1:1000)
Rabbit polyclonal anti-GAPDH (FL-335)	Santa Cruz Biotechnology	Cat# sc-25778	AB_10167668	WB (1:10000)
Rabbit polyclonal V5 tag antibody	GeneTex	Cat# GTX117997	AB_10618481	ChIP (1:200)
Rabbit polyclonal Ki67 antibody	GeneTex	Cat# GTX20833	AB_367700	IF (1:300)
Mouse monoclonal Antibody to Human Cytokeratin (Pan)	BMA Biomedicals	Cat# T-1302	AB_1227343	IF(1:300)
Rat monoclonal Antibody to Human Vimentin	R&D System	Cat# MAB2105	AB_2241653	IF (1:300)
Mouse monoclonal to Human ANKRD1 (G-2)	Santa Cruz Biotechnology	Cat# sc-365056	AB_10844192	PLA (1:100), WB (1:200), ChIP (5µg)
Rabbit polyclonal anti-ANKRD1	Abcam	Cat# ab247009	N/A	IF (1:100)
Rabbit monoclonal anti-JUN (60A8)	Cell Signaling Technology	Cat# 9165	AB_2130165	WB (1:1000), ChIP (5µg), PLA (1:100), IF (1:200)
Rabbit monoclonal anti-FOSL2	Cell Signaling Technology	Cat# 19967	AB_2722526	WB (1:1000), PLA (1:100)
Rabbit polyclonal anti-FOS	Cell Signaling Technology	Cat# 4384	AB_2106617	WB (1:1000)
Anti-V5-tag mAb-Magnetic Beads (Monoclonal Antibody)	MBL	Cat# M167-11	AB_10795284	IP (30µL), ChIP (30µL)
Anti-LMNA mAB	Abcam	CAT# ab108595	AB_10866185	IF (1:200)
Mouse monoclonal anti-JUN (G2)	Santa Cruz Biotechnology	Cat# sc-74543	AB_1121646	PLA (1:100)
Glutathione Magnetic Agarose Beads	Pierce - ThermoFisher	Cat# 78601	N/A	Co-IP (15µL)
Goat anti-rabbit IgG HRP	Promega	Cat# W401B	AB_430833	WB (1:10000)
Goat anti-mouse IgG HRP	Promega	Cat# W4021	AB_430834	WB (1:10000)
Donkey anti-mouse IgG Alexa Fluor™ 488	ThermoFisher	Cat# A-21202	AB_141607	IF (1:1000)
Donkey anti-rabbit IgG Alexa Fluor™ 568	ThermoFisher	Cat# A-10042	AB_2534017	IF (1:1000)
Donkey anti-goat IgG Alexa Fluor™ 647	ThermoFisher	Cat# A-21447	AB_2535864	IF (1:1000)
Chicken anti-Rat IgG Alexa Fluor™ 647	ThermoFisher	Cat# A-21472	AB_2535875	IF (1:1000)
Donkey anti-rabbit IgG Alexa Fluor™ 488	ThermoFisher	Cat# A-21206	AB_2762833	IF (1:1000)
Donkey anti-mouse IgG Alexa Fluor™ 568	ThermoFisher	Cat# A10037	AB_2534013	IF (1:1000)
Chicken anti-Rabbit IgG Alexa Fluor™ 647	ThermoFisher	Cat# A-21443	AB_2535861	IF (1:1000)
Donkey anti-goat IgG Alexa Fluor™ 488	ThermoFisher	Cat# A-11055	AB_2534102	IF (1:1000)
Biological Samples	SOURCE	IDENTIFIER
Paraffin embedded and frozen human tissue blocks samples	Department of Dermatology,	N/A
	University of Zurich Hospital (Switzerland)
Special Chemicals	SOURCE	Catalog number
UT-155	MedChemExpress	Cat# HY-112895
T5224	SellectChem	Cat# s8966
Matrigel (Growth Factor Reduced)	Corning	Cat# 354230
FANA-ASO	SOURCE	Catalog number
ANKRD1-FANA	AumBiotech	N/A
Scrambled-FANA	AumBiotech	N/A
Critical Commercial Assays	SOURCE	Catalog number
SuperSignal™ West Pico PLUS Chemiluminescent Substrate	Thermo Fisher Scientific	Cat# 34578
Agilent RNA 6000 Nano Kit	Agilent	Cat# 5067-1511
Direct-zol RNA Miniprep Kit	Zymo Research	Cat# R2050
CellTiter-Glo® Luminescent Cell Viability Assay	Promega	Cat# G7570
Deposited Data	SOURCE	IDENTIFIER
Raw and analyzed RNA-ClariomD GeneChip data	This paper	GSE199405
Raw and analyzed RNA-ClariomD GeneChip data	This paper	GSE218198
Raw and analyzed RNA-ClariomD GeneChip data	This paper	GSE218214
Raw and analyzed ChIPseq Illumina HiSeq 2000 (Homo sapiens)	This paper	GSE218204
Experimental Models: Organisms/Strains
Mouse: NOD.CB17-Prkdcscid/J	The Jackson Laboratory	JAX:001303
Recombinant DNA	SOURCE	IDENTIFIER
PLX304	Addgene	Cat#25890
PLX304-ANKRD1	CCSB-Broad lentiviral expression library	ccsbBroad304_02985
shAR#18	Sigma	TRCN0000003718
shAR#57	Sigma	TRCN0000003715
shANKRD1#1	Dharmacon	TRCN0000146636
shANKRD1#2	Dharmacon	TRCN0000148667
Recombinant Protein	SOURCE	IDENTIFIER
Recombinant Protein FRA-2 (TP760114)	ORIGENE	TP760114
Recombinant Protein JUN (AR09900PU-S)	ORIGENE	AR09900PU-S
Recombinant Protein ANKRD1 (H00027063-P01)	ABNOVA (ThermoFisher)	H00027063-P01
Recombinant Protein FOS (TP760257)	ORIGENE	TP760257
Recombinant Protein JUN (ab84134)	Abcam	ab84134
Oligonucleotide with consensus motifs	SOURCE	IDENTIFIER
AP-1 Gel Shift Oligonucleotides: sc-2501	Santa Cruz Biotechnology	sc-2501
Software and Algorithms	SOURCE	IDENTIFIER
clusterProfiler 4.0	Wu et al., 2021	https://bioconductor.org/packages/release/bioc/html/clusterProfiler.html
Seurat 4.1.1	Hao, Hao et al., 2021	https://cran.r-project.org/web/packages/Seurat
GSEA 4.1.0	Subramanian et al., 2005	http://www.gsea-msigdb.org/gsea/index.jsp
R package ‘survival’ v2.43-3	Terry M et al, 2000	https://CRAN.R-project.org/package=survival
Enrichr	Chen et al, 2013	https://maayanlab.cloud/Enrichr/
Graph Pad Prism Software	GraphPad Software	https://www.graphpad.com/scientific-software/prism/

## Sheet: RT-qPCR
Laser Capture Microdissection Primers
Name/Gene Name	Primer sequence (5’-3’)
B-Actin	Forward	GCGTTGTTACAGGAAGTCCCTTGCC
	Reverse	TGCTATCACCTCCCCTGTGTGGA
ANKRD1	Forward	GGAGATACCCCGTTGCATGAT
	Reverse	GTAGCACCAGATCCATCGGC
RT-qPCR
Name/Gene Name	Primer sequence (5’-3’)
ACTA2	Forward	CAGATGTGGATCAGCAAACA
	Reverse	TGGCTAGGAATGATTTGGAA
RPLP0 (36B4)	Forward	GCAATGTTGCCAGTGTCTGT
	Reverse	GCCTTGACCTTTTCAGCAAG
CDKN1A	Forward	CCCAAGCTCTACCTTCCCAC
	Reverse	ACAGGTCCACATGGTCTTCC
AR	Forward	TTGTGTCAAAAGCGAAATGG
	Reverse	AGTCAATGGGCAAAACATGG
ANKRD1	Forward	GGAGATACCCCGTTGCATGAT
	Reverse	GTAGCACCAGATCCATCGGC
HAS2	Forward	CTCGCAACACGTAACGCAAT
	Reverse	AGTGTCTGAATCACAAACCTGT
COL1A1	Forward	CATGGAGACTGGTGAGACCT
	Reverse	GCCATACTCGAACTGGAATC
INHBA	Forward	ATTTCCTGTGCACCTTTTGG
	Reverse	CAAACCTTCTGCCCACATCT

## Sheet: ChIP primers
ChIP primers
Primer ChIP ACTA2 site 1
Forward primer	TGCCCATTTGTGCAACGAAC
Reverse primer	ACTCTTGCGCGAGATCAGAG
Primer ChIP ACTA2 site 2
Forward primer	GTGTATGAGCGTAGGGATCTGG
Reverse primer	TGTGGTGAGCCACAAGTCTTC
Primer ChIP ACTA2 site 3
Forward primer	GCTGAGGGAGATGCAAACCA
Reverse primer	TCTGGGTTTCCCTGGCTCTA
Primer ChIP ANKRD1 Negative site
Forward primer	ACCTGTTCCTCTGGGCAATA
Reverse primer	TGTAAGCAGGGAACATAACCAA
Primer ChIP ANKRD1 site 1
Forward primer	GTGCTCCAAGGACTGTAGCC
Reverse primer	CTGGGACTGGGAAGGCTATT
Primer ChIP ANKRD1 site 2
Forward primer	GTGTCCAGGAAGGGATCTCA
Reverse primer	TTCTGGGAACCAGTGTAGGG
Primer ChIP HAS2 site 1
Forward primer	CGAGTAAGCCCAGACTGACG
Reverse primer	AAGTCGCTTCTTGCTGGGAA
Primer ChIP HAS2 site 2
Forward primer	GCTGCAGCTGAGGAGAGAAG
Reverse primer	CGTCAGTCTGGGCTTACTCG
Primer ChIP COL1A1 site 1
Forward primer	AAGTAGCTGCCAGAGGTCAC
Reverse primer	TTATGTGGGATCCCCGTGTC
Primer ChIP COL1A1 site 2
Forward primer	GGTACGCTGTCTTCCGTCTC
Reverse primer	GGAGAAAGAGGGTCCACGTC
Primer ChIP COL1A1 site 3
Forward primer	CTTTACACGTGGCATGGAGC
Reverse primer	AGTCTGCAGCCCTCAATCCT
Primer ChIP COL1A1 site 4
Forward primer	CAACACCTTGCCGTTGTCG
Reverse primer	CCAAGTGTGCCTCTTAGACCC
