# Supplementary material for: ANKRD1 is a mesenchymal-specific driver of cancer-associated fibroblast activation bridging androgen receptor loss to AP-1 activation
Source: Nat Commun. 2024 Feb 3;15:1038. doi: 10.1038/s41467-024-45308-w (PMC10838290; doi:10.1038/s41467-024-45308-w)
Supplement: Supplementary file 13 — Source Data [file 41467_2024_45308_MOESM13_ESM.xlsx]

## Sheet: 1a
Figure 1a
Venn Diagram between the transcription factors and cofactors upregulated (>2 fold) in CAFs vs matched HDFs, upregulated in shAR HDFs vs CTRL HDFs, and the downmodulated in CAFs treated with JQ1.
TFs_Co-TFs in JQ1_DN	TFs_Co-TFs in CAFs_UP	TFs_Co-TFs in shAR_UP
ANKRD1	ANKRD1	ANKRD1
DEPDC1	TXNIP	PARP9
FGF1	PDLIM1	CLU
CENPA	IRX3	ZNF678
POU2F2	CREB3L1	RASD1
BIRC5	SMURF2	PARP14
PLK1	TOX2	PLSCR1
ARNT2	NRIP1	BATF2
TRIM22	TLE4	TRIM29
TOX	KLF2
FOXM1	ETV6
H2AFY2	PCGF5
PADI2	MEIS1
MYBL2	PAWR
CCNA2	ZFP69B
SAMD11
TCF7
CENPF
PRDM1
RFX8
TRIP13
ZNF532
AFF3
NRG1
ESR1
CSDC2
TENM2
LGALS9
BRIP1
BHLHE41

## Sheet: 1b
Figure 1b
qPCR analysis of CAFs vs NFs matched
		CAF8			NF8			CAF9			NF9			CAF10			NF10			CAF11			NF11			CAF12			NF12			CAF13			NF13			CAF14			NF14			CAF15			NF15
	Mean	SD	N	Mean	SD	N	Mean	SD	N	Mean	SD	N	Mean	SD	N	Mean	SD	N	Mean	SD	N	Mean	SD	N	Mean	SD	N	Mean	SD	N	Mean	SD	N	Mean	SD	N	Mean	SD	N	Mean	SD	N	Mean	SD	N	Mean	SD	N	Mean
ANKRD1	0.00088216	0.00021708	3	0.0478059	0.0113763	3	0.00064728	0.00019927	3	0.181327	0.0513523	3	0.00109615	0.00015546	3	0.0251494	0.015571	3	0.00065935	0.00018476	3	0.0563282	0.0138022	3	0.00025926	7.0536e-05	3	0.189027	0.0685677	3	0.00074697	0.00027286	3	0.0568512	0.0087348	3	0.0003787	3.282e-05	3	0.0475855	0.0092158	3	0.00049281	8.6574e-05	3	0.0170195	0.00320335	3	0.00203607
Unpaired t-test
Mann Whitney test
P value	0.0286
Exact or approximate P value?	Exact
P value summary	*
Significantly different (P < 0.05)?	Yes
One- or two-tailed P value?	Two-tailed
[truncated: 17 more columns]

## Sheet: 1c
Figure 1c
immunoblot analysis of ANKRD1 inside the red rectangle.													ANKRD1 antibody Mouse monoclonal to Human ANKRD1 (G-2)
Comparison of the protein expression of ANKRD1 (37KDa) between matched fibroblasts (NF) and CAFs. Cells were extracted using RIPA buffer													Santa Cruz Biotechnology
													Cat# sc-365056
													Rabbit polyclonal anti-GAPDH (FL-335)
													Santa Cruz Biotechnology
													Cat# sc-25778
Comparison of the protein expression of ANKRD1 (37KDa) between foreskin fibroblasts (AK1, AK2, and AK3) and melanoma CAFs (mCAF: 719, 603, and 527). Cells were extracted using RIPA buffer
																	ANKRD1 antibody Mouse monoclonal to Human ANKRD1 (G-2)
																	Santa Cruz Biotechnology
																	Cat# sc-365056
																	Rabbit polyclonal anti-GAPDH (FL-335)
																	Santa Cruz Biotechnology
																	Cat# sc-25778

## Sheet: 1d
Figure 1d
Immunofluorescence of ANKRD1 in CAFs versus matched NFs using ANKRD1 antibody and DAPI
ANKRD1 mean intensity/cell/field
	NF#17	CAF#17	NF#18	CAF#18		Rabbit polyclonal anti-ANKRD1
	1.18323	4.5015	1.27953	2.957		Abcam
	2.72189	3.4626	1.16143	1.68818		Cat# ab247009
	2.0065	6.62775	0.65725	1.03115
	1.90082	6.66067	1.41787	1.82611
	3.9085	2.9246	0.845111	2.67783
	1.59577	4.766	0.964944	9.271
	0.999333	5.624	0.932522	3.32993
	1.49044	2.96029	0.932778	1.7609
	1.73244	3.33517	1.45775	1.43325
	1.85442	2.951	1.15642	1.7215
	2.70283	1.8245	0.853905
		1.52944
		4.57175
		3.7065
CAF17 vs NF17			CAF18 vs NF18
Unpaired t test			Unpaired t test
P value	0.0012		P value	0.0292
P value summary	**		P value summary	*
Significantly different (P < 0.05)?	Yes		Significantly different (P < 0.05)?	Yes
One- or two-tailed P value?	Two-tailed		One- or two-tailed P value?	Two-tailed
t, df	t=3.691, df=23		t, df	t=2.360, df=19

## Sheet: 1e
Figure 1b
qPCR analysis of Laser Captured Microdissection (LCM) CAFs vs NFs matched, using anti PDGFR antibody to identify the fibroblasts
		NF11			CAF11			NF12			CAF12			NF13			CAF13			NF14			CAF14			NF15			CAF15			NF16
ANKRD1	Mean	SD	N	Mean	SD	N	Mean	SD	N	Mean	SD	N	Mean	SD	N	Mean	SD	N	Mean	SD	N	Mean	SD	N	Mean	SD	N	Mean	SD	N	Mean	SD	N
	0.000141197	7.943e-05	3	0.00231731	0.000198464	3	0.000415365	8.96379e-05	3	0.0531667	0.0064395	3	0.00256528	0.000640205	3	0.0257075	0.0107164	3	0.00390625	0.001133	3	0.00958504	0.00106405	3	0.00232267	0.000240237	3	0.113702	0.0174043	3	0.00237696	0.000266345	3
Unpaired T-test
P value	0.026
Exact or approximate P value?	Exact
P value summary	*
Significantly different (P < 0.05)?	Yes
Kolmogorov-Smirnov D	0.8333

## Sheet: 1f
Figure 1f
Immunofluorescence analysis with anti-ANKRD1 (green), anti-Vimentin (blue), and anti-Pan-KRT (red) antibodies in a skin SCC patient-derived sample and matched normal skin (NS)
Shown are the percentage (%) of ANKRD1 positive cells in Vimentin positive cells in each field
	SCC31	NORM31			Mouse monoclonal Antibody to Human Cytokeratin (Pan)
	9.60784	4.7191			BMA Biomedicals
	26.2963	3.47003			Cat# T-1302
	19.5402	5.84416
	9.15033	5.91398			Rabbit polyclonal anti-ANKRD1
	67.0455	8.74636			Abcam
	23.0978	5.27473			Cat# ab247009
	18.9243	10.0719
	3.98936				Rat monoclonal Antibody to Human Vimentin
					R&D System
					Cat# MAB2105
	Paired-T test
	P-value	0.0409
	P value summary	*
	Two-tailed

## Sheet: 1g
Figure 1g
Expression level of ANKRD1 in CAFs vs NF in different tumor type
Publicly available datasets were retrieved on the Gene Expression Omnibus (GEO) repository ANKRD1 differential expression was evaluated with the moderated t-statistic, available within the limma package for two-class comparison. Moderated F-statistic was used for the three-group comparison. P-values were adjusted for multiple testing by using the Benjamini-Hochberg correction.
GSE46824 colon			9 primary colon fibroblasts (NF)
adj.P.Val= 6.73E-07			14 CAFs from primary tumor (P-CAF)
P.Value = 8.30E-08			11 metastatic CAF (M-CAF)
GSE22862 - lung			15 CAFs and 15 matched NF from resected NSCLC
adj.P.Val = 0.998
P.Value = 0.03988756
GSE29270 - breast			Biological Replicates= 46. Technical Replicates= 17
adj.P.Val =	0.0158489		Including 10 matched CAFs and Nfy
P.Value =	2.5e-05		Total = 63 samples
- Minimum value
- First Quartile (lower bound of the box)
- Median (centre)
- Third Quartile (top bound of the box)
- Maximum Value
The length of the whiskers is set to a maximum of 1.5 times the interquartile range. Data points that are outside this interval are represented as points on the graph.

## Sheet: 1h
Figure 1h
Expression level of ANKRD1 in fibroblasts derived from Idiophatic Pulmonary Fibrosis and keloids fibroblasts vs normal fibroblasts
GSE40839	IPF
IPF vs Normal
P.Value =	0.023722
adj.P.Val =	0.154359
E-MTAB-2509 Keloid				9 normal fibroblast
Keloid and hypertrophic vs normal				9 Hypertrophic fibroblasts
P.Value = 2.98E-11				9 keloid fibroblasts
Publicly available datasets were retrieved on the Gene Expression Omnibus (GEO) repository ANKRD1 differential expression was evaluated with the moderated t-statistic, available within the limma package for two-class comparison. Moderated F-statistic was used for the three-group comparison. P-values were adjusted for multiple testing by using the Benjamini-Hochberg correction.
- Minimum value
- First Quartile (lower bound of the box)
- Median (centre)
- Third Quartile (top bound of the box)
- Maximum Value
The length of the whiskers is set to a maximum of 1.5 times the interquartile range. Data points that are outside this interval are represented as points on the graph.

## Sheet: 2a
Figure 2a
AR ChIPmentation sequencing in human foreskin fibroblasts: binding site on ANKRD1 promoter:
ANKRD1
chr	start	end	length	abs_summit	pileup	#NAME?	fold_enrichment	#NAME?	name	width	strand	peak	feature	start_position	end_position	feature_strand	insideFeature	distancetoFeature	shortestDistance	fromOverlappingOrNearest	genename	entrez_id	symbol
chr10	90924806	90924907	102	90924849	9	6.79326	4.89873	3.6648	MACS2.1.0_on_ChIP_data_peak_12384	102	+	MACS2.1.0_on_ChIP_data_peak_12384	ENSG00000233292	90898802	90899215	+	downstream	26004	25591	NearestLocation	NA	NA	NA
RPL10
There is no annotated binding peak, we used as a negative control fo AR binding
Antibody used for the ChIPmentation
Rabbit monoclonal anti-AR (D6F11)
Cell Signaling Technology
Cat# 5153S

## Sheet: 2b
Figure 2b
qPCR analysis of AR ChIPmentation on 3 primary human dermal fibroblasts (KL2, GP, and HFF)
(normalized values entered in PRISM for the graph in figure 2b)
	Negative Control	ANKRD1 site 1	ANKRD1 site 2
mock	6.64386	6.64386	6.64386
KL2	9.91052	16.6772	17.7105
GP	8.87386	12.5672	16.0605
HFF	7.36719	16.9005	17.5039
2way ANOVA
Dunnett's multiple comparisons test	Mean Diff.	95.00% CI of diff.	Below threshold?	Summary	Adjusted P Value
IgG vs. Neg site	-2.073	-5.483 to 1.336	No	ns	0.2356
IgG vs. Site 1	-8.738	-12.15 to -5.328	Yes	***	0.0005
IgG vs. Site 2	-10.45	-13.86 to -7.038	Yes	***	0.0002

[truncated: 87 more sheets: 2c, 2d, 2e, 2f, 2g, 2h, 2i, 3a, 3b, 3c, 3d, 3e, 3f, 3g, 4a, 4b, 4c, 4d, 4e, 4f …]
